# Supplementary material for: Direct and indirect punishment of norm violations in daily life
Source: Nat Commun. 2020 Jul 9;11:3432. doi: 10.1038/s41467-020-17286-2 (PMC7347610; doi:10.1038/s41467-020-17286-2)
Supplement: Supplementary file 4 — Source Data [file 41467_2020_17286_MOESM4_ESM.xlsx]

## Sheet: Figure 1a & Supp Table 1
PN	DAY	Gender_C	motivation_type	motivation	filter (complete responses)
D1	1	0.5	1		1
D1	1	0.5	2		1
D1	1	0.5	3		1
D1	1	0.5	4		1
D1	1	0.5	1	1	1
D1	1	0.5	2	1	1
D1	1	0.5	3	1	1
D1	1	0.5	4	2	1
D1	2	0.5	1	1	1
D1	2	0.5	2	2	1
D1	2	0.5	3	3	1
D1	2	0.5	4	3	1
D1	2	0.5	1	2	1
D1	2	0.5	2	2	1
D1	2	0.5	3	3	1
D1	2	0.5	4	3	1
D1	3	0.5	1	3	1
D1	3	0.5	2	2	1
D1	3	0.5	3	2	1
D1	3	0.5	4	2	1
D1	3	0.5	1	4	1
D1	3	0.5	2	3	1
D1	3	0.5	3	4	1
D1	3	0.5	4	4	1
D1	4	0.5	1		1
D1	4	0.5	2		1
D1	4	0.5	3		1
D1	4	0.5	4		1
D1	4	0.5	1	3	1
D1	4	0.5	2	3	1
D1	4	0.5	3	4	1
D1	4	0.5	4	5	1
D1	5	0.5	1	3	1
D1	5	0.5	2	3	1
D1	5	0.5	3	4	1
D1	5	0.5	4	4	1
D1	5	0.5	1	3	1
D1	5	0.5	2	3	1
D1	5	0.5	3	4	1
D1	5	0.5	4	4	1
D1	6	0.5	1	3	1
D1	6	0.5	2	3	1
D1	6	0.5	3	4	1
D1	6	0.5	4	4	1
D1	6	0.5	1	2	1
D1	6	0.5	2	2	1
D1	6	0.5	3	3	1
D1	6	0.5	4	3	1
D1	7	0.5	1		1
D1	7	0.5	2		1
D1	7	0.5	3		1
D1	7	0.5	4		1
D1	7	0.5	1	2	1
D1	7	0.5	2	2	1
D1	7	0.5	3	2	1
D1	7	0.5	4	2	1
D1	8	0.5	1	4	1
D1	8	0.5	2	4	1
D1	8	0.5	3	4	1
D1	8	0.5	4	4	1
D1	8	0.5	1	3	1
D1	8	0.5	2	3	1
D1	8	0.5	3	3	1
D1	8	0.5	4	3	1
D1	9	0.5	1		1
D1	9	0.5	2		1
D1	9	0.5	3		1
D1	9	0.5	4		1
D1	9	0.5	1	2	1
D1	9	0.5	2	2	1
D1	9	0.5	3	2	1
D1	9	0.5	4	2	1
D1	10	0.5	1		1
D1	10	0.5	2		1
D1	10	0.5	3		1
D1	10	0.5	4		1
D1	10	0.5	1	2	1
D1	10	0.5	2	2	1
D1	10	0.5	3	2	1
D1	10	0.5	4	4	1
D1	11	0.5	1		1
D1	11	0.5	2		1
D1	11	0.5	3		1
D1	11	0.5	4		1
D1	11	0.5	1	3	1
D1	11	0.5	2	2	1
D1	11	0.5	3	2	1
D1	11	0.5	4	2	1
D1	12	0.5	1	2	1
D1	12	0.5	2	3	1
D1	12	0.5	3	4	1
D1	12	0.5	4	4	1
D1	12	0.5	1	3	1
D1	12	0.5	2	3	1
D1	12	0.5	3	3	1
D1	12	0.5	4	3	1
D1	13	0.5	1	3	1
D1	13	0.5	2	4	1
D1	13	0.5	3	3	1
D1	13	0.5	4	3	1
D1	13	0.5	1		1
D1	13	0.5	2		1
D1	13	0.5	3		1
D1	13	0.5	4		1
D1	14	0.5	1		1
D1	14	0.5	2		1
D1	14	0.5	3		1
D1	14	0.5	4		1
D1	14	0.5	1		1
D1	14	0.5	2		1
D1	14	0.5	3		1
D1	14	0.5	4		1
D10	1	0.5	1	4	1
D10	1	0.5	2	2	1
D10	1	0.5	3	4	1
D10	1	0.5	4	5	1
D10	1	0.5	1		1
D10	1	0.5	2		1
D10	1	0.5	3		1
D10	1	0.5	4		1
D10	2	0.5	1		1
D10	2	0.5	2		1
D10	2	0.5	3		1
D10	2	0.5	4		1
D10	2	0.5	1		1
D10	2	0.5	2		1
D10	2	0.5	3		1
D10	2	0.5	4		1
D10	3	0.5	1		1
D10	3	0.5	2		1
D10	3	0.5	3		1
D10	3	0.5	4		1
D10	3	0.5	1		1
D10	3	0.5	2		1
D10	3	0.5	3		1
D10	3	0.5	4		1
D10	4	0.5	1		1
D10	4	0.5	2		1
D10	4	0.5	3		1
D10	4	0.5	4		1
D10	4	0.5	1		1
D10	4	0.5	2		1
D10	4	0.5	3		1
D10	4	0.5	4		1
D10	5	0.5	1		1
D10	5	0.5	2		1
D10	5	0.5	3		1
D10	5	0.5	4		1
D10	5	0.5	1	3	1
D10	5	0.5	2	2	1
D10	5	0.5	3	2	1
D10	5	0.5	4	2	1
D10	6	0.5	1		1
D10	6	0.5	2		1
D10	6	0.5	3		1
D10	6	0.5	4		1
D10	6	0.5	1		1
D10	6	0.5	2		1
D10	6	0.5	3		1
D10	6	0.5	4		1
D10	7	0.5	1		1
D10	7	0.5	2		1
D10	7	0.5	3		1
D10	7	0.5	4		1
D10	7	0.5	1		1
D10	7	0.5	2		1
D10	7	0.5	3		1
D10	7	0.5	4		1
D10	8	0.5	1		1
D10	8	0.5	2		1
D10	8	0.5	3		1
D10	8	0.5	4		1
D10	8	0.5	1		1
D10	8	0.5	2		1
D10	8	0.5	3		1
D10	8	0.5	4		1
D10	9	0.5	1		1
D10	9	0.5	2		1
D10	9	0.5	3		1
D10	9	0.5	4		1
D10	9	0.5	1		1
D10	9	0.5	2		1
D10	9	0.5	3		1
D10	9	0.5	4		1
D10	10	0.5	1	2	1
D10	10	0.5	2	2	1
D10	10	0.5	3	4	1
D10	10	0.5	4	2	1
D10	10	0.5	1		1
D10	10	0.5	2		1
D10	10	0.5	3		1
D10	10	0.5	4		1
D10	11	0.5	1		1
D10	11	0.5	2		1
D10	11	0.5	3		1
D10	11	0.5	4		1
D10	11	0.5	1		1
D10	11	0.5	2		1
D10	11	0.5	3		1
D10	11	0.5	4		1
D10	12	0.5	1		1
D10	12	0.5	2		1
D10	12	0.5	3		1
D10	12	0.5	4		1
D10	12	0.5	1		1
D10	12	0.5	2		1
D10	12	0.5	3		1
D10	12	0.5	4		1
D10	13	0.5	1		1
D10	13	0.5	2		1
D10	13	0.5	3		1
D10	13	0.5	4		1
D10	13	0.5	1		1
D10	13	0.5	2		1
D10	13	0.5	3		1
D10	13	0.5	4		1
D10	14	0.5	1		1
D10	14	0.5	2		1
D10	14	0.5	3		1
D10	14	0.5	4		1
D10	14	0.5	1		1
D10	14	0.5	2		1
D10	14	0.5	3		1
D10	14	0.5	4		1
D100	1	0.5	1		1
D100	1	0.5	2		1
D100	1	0.5	3		1
D100	1	0.5	4		1
D100	1	0.5	1		1
D100	1	0.5	2		1
D100	1	0.5	3		1
D100	1	0.5	4		1
D100	2	0.5	1		1
D100	2	0.5	2		1
D100	2	0.5	3		1
D100	2	0.5	4		1
D100	2	0.5	1	1	1
D100	2	0.5	2	2	1
D100	2	0.5	3	4	1
D100	2	0.5	4	2	1
D100	3	0.5	1		1
D100	3	0.5	2		1
D100	3	0.5	3		1
D100	3	0.5	4		1
D100	3	0.5	1		1
D100	3	0.5	2		1
D100	3	0.5	3		1
D100	3	0.5	4		1
D100	4	0.5	1	1	1
D100	4	0.5	2	1	1
D100	4	0.5	3	4	1
D100	4	0.5	4	3	1
D100	4	0.5	1		1
D100	4	0.5	2		1
D100	4	0.5	3		1
D100	4	0.5	4		1
D100	5	0.5	1		1
D100	5	0.5	2		1
D100	5	0.5	3		1
D100	5	0.5	4		1
D100	5	0.5	1		1
D100	5	0.5	2		1
D100	5	0.5	3		1
D100	5	0.5	4		1
D100	6	0.5	1
D100	6	0.5	2
D100	6	0.5	3
D100	6	0.5	4
D100	6	0.5	1
D100	6	0.5	2
D100	6	0.5	3
D100	6	0.5	4
D100	7	0.5	1		1
D100	7	0.5	2		1
D100	7	0.5	3		1
D100	7	0.5	4		1
D100	7	0.5	1		1
D100	7	0.5	2		1
D100	7	0.5	3		1
D100	7	0.5	4		1
D100	8	0.5	1
D100	8	0.5	2
D100	8	0.5	3
D100	8	0.5	4
D100	8	0.5	1
D100	8	0.5	2
D100	8	0.5	3
D100	8	0.5	4
D100	9	0.5	1		1
D100	9	0.5	2		1
D100	9	0.5	3		1
D100	9	0.5	4		1
D100	9	0.5	1		1
D100	9	0.5	2		1
D100	9	0.5	3		1
D100	9	0.5	4		1
D100	10	0.5	1		1
D100	10	0.5	2		1
D100	10	0.5	3		1
D100	10	0.5	4		1
D100	10	0.5	1		1
D100	10	0.5	2		1
D100	10	0.5	3		1
D100	10	0.5	4		1
D100	11	0.5	1		1
D100	11	0.5	2		1
D100	11	0.5	3		1
D100	11	0.5	4		1
D100	11	0.5	1		1
D100	11	0.5	2		1
D100	11	0.5	3		1
D100	11	0.5	4		1
D100	12	0.5	1
D100	12	0.5	2
D100	12	0.5	3
D100	12	0.5	4
D100	12	0.5	1
D100	12	0.5	2
D100	12	0.5	3
D100	12	0.5	4
D100	13	0.5	1		1
D100	13	0.5	2		1
D100	13	0.5	3		1
D100	13	0.5	4		1
D100	13	0.5	1		1
D100	13	0.5	2		1
D100	13	0.5	3		1
D100	13	0.5	4		1
D100	14	0.5	1		1
D100	14	0.5	2		1
D100	14	0.5	3		1
D100	14	0.5	4		1
D100	14	0.5	1		1
D100	14	0.5	2		1
D100	14	0.5	3		1
D100	14	0.5	4		1
D101	1	0.5	1
D101	1	0.5	2
D101	1	0.5	3
D101	1	0.5	4
D101	1	0.5	1
D101	1	0.5	2
D101	1	0.5	3
D101	1	0.5	4
D101	2	0.5	1	2	1
D101	2	0.5	2	2	1
D101	2	0.5	3	1	1
D101	2	0.5	4	2	1
D101	2	0.5	1		1
D101	2	0.5	2		1
D101	2	0.5	3		1
D101	2	0.5	4		1
D101	3	0.5	1	2	1
D101	3	0.5	2	2	1
D101	3	0.5	3	4	1
D101	3	0.5	4	5	1
D101	3	0.5	1		1
D101	3	0.5	2		1
D101	3	0.5	3		1
D101	3	0.5	4		1
D101	4	0.5	1	2	1
D101	4	0.5	2	1	1
D101	4	0.5	3	4	1
D101	4	0.5	4	2	1
D101	4	0.5	1		1
D101	4	0.5	2		1
D101	4	0.5	3		1
D101	4	0.5	4		1
D101	5	0.5	1		1
D101	5	0.5	2		1
D101	5	0.5	3		1
D101	5	0.5	4		1
D101	5	0.5	1		1
D101	5	0.5	2		1
D101	5	0.5	3		1
D101	5	0.5	4		1
D101	6	0.5	1
D101	6	0.5	2
D101	6	0.5	3
D101	6	0.5	4
D101	6	0.5	1
D101	6	0.5	2
D101	6	0.5	3
D101	6	0.5	4
D101	7	0.5	1	2	1
D101	7	0.5	2	2	1
D101	7	0.5	3	4	1
D101	7	0.5	4	2	1
D101	7	0.5	1		1
D101	7	0.5	2		1
D101	7	0.5	3		1
D101	7	0.5	4		1
D101	8	0.5	1
D101	8	0.5	2
D101	8	0.5	3
D101	8	0.5	4
D101	8	0.5	1
D101	8	0.5	2
D101	8	0.5	3
D101	8	0.5	4
D101	9	0.5	1	2	1
D101	9	0.5	2	3	1
D101	9	0.5	3	4	1
D101	9	0.5	4	3	1
D101	9	0.5	1		1
D101	9	0.5	2		1
D101	9	0.5	3		1
D101	9	0.5	4		1
D101	10	0.5	1		1
D101	10	0.5	2		1
D101	10	0.5	3		1
D101	10	0.5	4		1
D101	10	0.5	1		1
D101	10	0.5	2		1
D101	10	0.5	3		1
D101	10	0.5	4		1
D101	11	0.5	1	2	1
D101	11	0.5	2	1	1
D101	11	0.5	3	4	1
D101	11	0.5	4	3	1
D101	11	0.5	1		1
D101	11	0.5	2		1
D101	11	0.5	3		1
D101	11	0.5	4		1
D101	12	0.5	1		1
D101	12	0.5	2		1
D101	12	0.5	3		1
D101	12	0.5	4		1
D101	12	0.5	1	2	1
D101	12	0.5	2	2	1
D101	12	0.5	3	4	1
D101	12	0.5	4	3	1
D101	13	0.5	1	1	1
D101	13	0.5	2	1	1
D101	13	0.5	3	2	1
D101	13	0.5	4	1	1
D101	13	0.5	1		1
D101	13	0.5	2		1
D101	13	0.5	3		1
D101	13	0.5	4		1
D101	14	0.5	1		1
D101	14	0.5	2		1
D101	14	0.5	3		1
D101	14	0.5	4		1
D101	14	0.5	1		1
D101	14	0.5	2		1
D101	14	0.5	3		1
D101	14	0.5	4		1
D102	1	0.5	1	1	1
D102	1	0.5	2	2	1
D102	1	0.5	3	2	1
D102	1	0.5	4	3	1
D102	1	0.5	1		1
D102	1	0.5	2		1
D102	1	0.5	3		1
D102	1	0.5	4		1
D102	2	0.5	1		1
D102	2	0.5	2		1
D102	2	0.5	3		1
D102	2	0.5	4		1
D102	2	0.5	1		1
D102	2	0.5	2		1
D102	2	0.5	3		1
D102	2	0.5	4		1
D102	3	0.5	1		1
D102	3	0.5	2		1
D102	3	0.5	3		1
D102	3	0.5	4		1
D102	3	0.5	1		1
D102	3	0.5	2		1
D102	3	0.5	3		1
D102	3	0.5	4		1
D102	4	0.5	1		1
D102	4	0.5	2		1
D102	4	0.5	3		1
D102	4	0.5	4		1
D102	4	0.5	1		1
D102	4	0.5	2		1
D102	4	0.5	3		1
D102	4	0.5	4		1
D102	5	0.5	1		1
D102	5	0.5	2		1
D102	5	0.5	3		1
D102	5	0.5	4		1
D102	5	0.5	1		1
D102	5	0.5	2		1
D102	5	0.5	3		1
D102	5	0.5	4		1
D102	6	0.5	1		1
D102	6	0.5	2		1
D102	6	0.5	3		1
D102	6	0.5	4		1
D102	6	0.5	1		1
D102	6	0.5	2		1
D102	6	0.5	3		1
D102	6	0.5	4		1
D102	7	0.5	1		1
D102	7	0.5	2		1
D102	7	0.5	3		1
D102	7	0.5	4		1
D102	7	0.5	1		1
D102	7	0.5	2		1
D102	7	0.5	3		1
D102	7	0.5	4		1
D102	8	0.5	1		1
D102	8	0.5	2		1
D102	8	0.5	3		1
D102	8	0.5	4		1
D102	8	0.5	1		1
D102	8	0.5	2		1
D102	8	0.5	3		1
D102	8	0.5	4		1
D102	9	0.5	1		1
D102	9	0.5	2		1
D102	9	0.5	3		1
D102	9	0.5	4		1
D102	9	0.5	1		1
D102	9	0.5	2		1
D102	9	0.5	3		1
D102	9	0.5	4		1
D102	10	0.5	1		1
D102	10	0.5	2		1
D102	10	0.5	3		1
D102	10	0.5	4		1
D102	10	0.5	1		1
D102	10	0.5	2		1
D102	10	0.5	3		1
D102	10	0.5	4		1
D102	11	0.5	1		1
D102	11	0.5	2		1
D102	11	0.5	3		1
D102	11	0.5	4		1
D102	11	0.5	1		1
D102	11	0.5	2		1
D102	11	0.5	3		1
D102	11	0.5	4		1
D102	12	0.5	1		1
D102	12	0.5	2		1
D102	12	0.5	3		1
D102	12	0.5	4		1
D102	12	0.5	1		1
D102	12	0.5	2		1
D102	12	0.5	3		1
D102	12	0.5	4		1
D102	13	0.5	1		1
D102	13	0.5	2		1
D102	13	0.5	3		1
D102	13	0.5	4		1
D102	13	0.5	1		1
D102	13	0.5	2		1
D102	13	0.5	3		1
D102	13	0.5	4		1
D102	14	0.5	1		1
D102	14	0.5	2		1
D102	14	0.5	3		1
D102	14	0.5	4		1
D102	14	0.5	1		1
D102	14	0.5	2		1
D102	14	0.5	3		1
D102	14	0.5	4		1
D103	1	0.5	1	1	1
D103	1	0.5	2	1	1
D103	1	0.5	3	5	1
D103	1	0.5	4	4	1
D103	1	0.5	1		1
D103	1	0.5	2		1
D103	1	0.5	3		1
D103	1	0.5	4		1
D103	2	0.5	1	2	1
D103	2	0.5	2	2	1
D103	2	0.5	3	5	1
D103	2	0.5	4	5	1
D103	2	0.5	1		1
D103	2	0.5	2		1
D103	2	0.5	3		1
D103	2	0.5	4		1
D103	3	0.5	1		1
D103	3	0.5	2		1
D103	3	0.5	3		1
D103	3	0.5	4		1
D103	3	0.5	1		1
D103	3	0.5	2		1
D103	3	0.5	3		1
D103	3	0.5	4		1
D103	4	0.5	1	1	1
D103	4	0.5	2	1	1
D103	4	0.5	3	1	1
D103	4	0.5	4	2	1
D103	4	0.5	1		1
D103	4	0.5	2		1
D103	4	0.5	3		1
D103	4	0.5	4		1
D103	5	0.5	1	1	1
D103	5	0.5	2	4	1
D103	5	0.5	3	5	1
D103	5	0.5	4	5	1
D103	5	0.5	1	1	1
D103	5	0.5	2	4	1
D103	5	0.5	3	5	1
D103	5	0.5	4	5	1
D103	6	0.5	1	3	1
D103	6	0.5	2	4	1
D103	6	0.5	3	5	1
D103	6	0.5	4	5	1
D103	6	0.5	1	4	1
D103	6	0.5	2	4	1
D103	6	0.5	3	5	1
D103	6	0.5	4	5	1
D103	7	0.5	1	1	1
D103	7	0.5	2	5	1
D103	7	0.5	3	5	1
D103	7	0.5	4	5	1
D103	7	0.5	1	1	1
D103	7	0.5	2	5	1
D103	7	0.5	3	5	1
D103	7	0.5	4	5	1
D103	8	0.5	1		1
D103	8	0.5	2		1
D103	8	0.5	3		1
D103	8	0.5	4		1
D103	8	0.5	1		1
D103	8	0.5	2		1
D103	8	0.5	3		1
D103	8	0.5	4		1
D103	9	0.5	1		1
D103	9	0.5	2		1
D103	9	0.5	3		1
D103	9	0.5	4		1
D103	9	0.5	1		1
D103	9	0.5	2		1
D103	9	0.5	3		1
D103	9	0.5	4		1
D103	10	0.5	1	1	1
D103	10	0.5	2	1	1
D103	10	0.5	3	2	1
D103	10	0.5	4	1	1
D103	10	0.5	1		1
D103	10	0.5	2		1
D103	10	0.5	3		1
D103	10	0.5	4		1
D103	11	0.5	1	1	1
D103	11	0.5	2	3	1
D103	11	0.5	3	5	1
D103	11	0.5	4	5	1
D103	11	0.5	1		1
D103	11	0.5	2		1
D103	11	0.5	3		1
D103	11	0.5	4		1
D103	12	0.5	1	3	1
D103	12	0.5	2	5	1
D103	12	0.5	3	5	1
D103	12	0.5	4	5	1
D103	12	0.5	1	1	1
D103	12	0.5	2	5	1
D103	12	0.5	3	5	1
D103	12	0.5	4	4	1
D103	13	0.5	1	2	1
D103	13	0.5	2	5	1
D103	13	0.5	3	5	1
D103	13	0.5	4	5	1
D103	13	0.5	1	1	1
D103	13	0.5	2	1	1
D103	13	0.5	3	2	1
D103	13	0.5	4	1	1
D103	14	0.5	1		1
D103	14	0.5	2		1
D103	14	0.5	3		1
D103	14	0.5	4		1
D103	14	0.5	1		1
D103	14	0.5	2		1
D103	14	0.5	3		1
D103	14	0.5	4		1
D104	1	-0.5	1	3	1
D104	1	-0.5	2	2	1
D104	1	-0.5	3	2	1
D104	1	-0.5	4	2	1
D104	1	-0.5	1		1
D104	1	-0.5	2		1
D104	1	-0.5	3		1
D104	1	-0.5	4		1
D104	2	-0.5	1		1
D104	2	-0.5	2		1
D104	2	-0.5	3		1
D104	2	-0.5	4		1
D104	2	-0.5	1	1	1
D104	2	-0.5	2	1	1
D104	2	-0.5	3	1	1
D104	2	-0.5	4	1	1
D104	3	-0.5	1	2	1
D104	3	-0.5	2	2	1
D104	3	-0.5	3	2	1
D104	3	-0.5	4	2	1
D104	3	-0.5	1	2	1
D104	3	-0.5	2	2	1
D104	3	-0.5	3	2	1
D104	3	-0.5	4	2	1
D104	4	-0.5	1		1
D104	4	-0.5	2		1
D104	4	-0.5	3		1
D104	4	-0.5	4		1
D104	4	-0.5	1		1
D104	4	-0.5	2		1
D104	4	-0.5	3		1
D104	4	-0.5	4		1
D104	5	-0.5	1	2	1
D104	5	-0.5	2	2	1
D104	5	-0.5	3	2	1
D104	5	-0.5	4	2	1
D104	5	-0.5	1		1
D104	5	-0.5	2		1
D104	5	-0.5	3		1
D104	5	-0.5	4		1
D104	6	-0.5	1		1
D104	6	-0.5	2		1
D104	6	-0.5	3		1
D104	6	-0.5	4		1
D104	6	-0.5	1		1
D104	6	-0.5	2		1
D104	6	-0.5	3		1
D104	6	-0.5	4		1
D104	7	-0.5	1	3	1
D104	7	-0.5	2	2	1
D104	7	-0.5	3	2	1
D104	7	-0.5	4	2	1
D104	7	-0.5	1		1
D104	7	-0.5	2		1
D104	7	-0.5	3		1
D104	7	-0.5	4		1
D104	8	-0.5	1		1
D104	8	-0.5	2		1
D104	8	-0.5	3		1
D104	8	-0.5	4		1
D104	8	-0.5	1		1
D104	8	-0.5	2		1
D104	8	-0.5	3		1
D104	8	-0.5	4		1
D104	9	-0.5	1		1
D104	9	-0.5	2		1
D104	9	-0.5	3		1
D104	9	-0.5	4		1
D104	9	-0.5	1		1
D104	9	-0.5	2		1
D104	9	-0.5	3		1
D104	9	-0.5	4		1
D104	10	-0.5	1	4	1
D104	10	-0.5	2	2	1
D104	10	-0.5	3	2	1
D104	10	-0.5	4	2	1
D104	10	-0.5	1		1
D104	10	-0.5	2		1
D104	10	-0.5	3		1
D104	10	-0.5	4		1
D104	11	-0.5	1
D104	11	-0.5	2
D104	11	-0.5	3
D104	11	-0.5	4
D104	11	-0.5	1
D104	11	-0.5	2
D104	11	-0.5	3
D104	11	-0.5	4
D104	12	-0.5	1		1
D104	12	-0.5	2		1
D104	12	-0.5	3		1
D104	12	-0.5	4		1
D104	12	-0.5	1	4	1
D104	12	-0.5	2	2	1
D104	12	-0.5	3	2	1
D104	12	-0.5	4	2	1
D104	13	-0.5	1	2	1
D104	13	-0.5	2	2	1
D104	13	-0.5	3	2	1
D104	13	-0.5	4	2	1
D104	13	-0.5	1		1
D104	13	-0.5	2		1
D104	13	-0.5	3		1
D104	13	-0.5	4		1
D104	14	-0.5	1		1
D104	14	-0.5	2		1
D104	14	-0.5	3		1
D104	14	-0.5	4		1
D104	14	-0.5	1		1
D104	14	-0.5	2		1
D104	14	-0.5	3		1
D104	14	-0.5	4		1
D105	1	0.5	1
D105	1	0.5	2
D105	1	0.5	3
D105	1	0.5	4
D105	1	0.5	1
D105	1	0.5	2
D105	1	0.5	3
D105	1	0.5	4
D105	2	0.5	1
D105	2	0.5	2
D105	2	0.5	3
D105	2	0.5	4
D105	2	0.5	1
D105	2	0.5	2
D105	2	0.5	3
D105	2	0.5	4
D105	3	0.5	1
D105	3	0.5	2
D105	3	0.5	3
D105	3	0.5	4
D105	3	0.5	1
D105	3	0.5	2
D105	3	0.5	3
D105	3	0.5	4
D105	4	0.5	1		1
D105	4	0.5	2		1
D105	4	0.5	3		1
D105	4	0.5	4		1
D105	4	0.5	1	4	1
D105	4	0.5	2	4	1
D105	4	0.5	3	4	1
D105	4	0.5	4	5	1
D105	5	0.5	1		1
D105	5	0.5	2		1
D105	5	0.5	3		1
D105	5	0.5	4		1
D105	5	0.5	1		1
D105	5	0.5	2		1
D105	5	0.5	3		1
D105	5	0.5	4		1
D105	6	0.5	1		1
D105	6	0.5	2		1
D105	6	0.5	3		1
D105	6	0.5	4		1
D105	6	0.5	1		1
D105	6	0.5	2		1
D105	6	0.5	3		1
D105	6	0.5	4		1
D105	7	0.5	1		1
D105	7	0.5	2		1
D105	7	0.5	3		1
D105	7	0.5	4		1
D105	7	0.5	1		1
D105	7	0.5	2		1
D105	7	0.5	3		1
D105	7	0.5	4		1
D105	8	0.5	1		1
D105	8	0.5	2		1
D105	8	0.5	3		1
D105	8	0.5	4		1
D105	8	0.5	1		1
D105	8	0.5	2		1
D105	8	0.5	3		1
D105	8	0.5	4		1
D105	9	0.5	1		1
D105	9	0.5	2		1
D105	9	0.5	3		1
D105	9	0.5	4		1
D105	9	0.5	1		1
D105	9	0.5	2		1
D105	9	0.5	3		1
D105	9	0.5	4		1
D105	10	0.5	1		1
D105	10	0.5	2		1
D105	10	0.5	3		1
D105	10	0.5	4		1
D105	10	0.5	1	2	1
D105	10	0.5	2	5	1
D105	10	0.5	3	4	1
D105	10	0.5	4	5	1
D105	11	0.5	1
D105	11	0.5	2
D105	11	0.5	3
D105	11	0.5	4
D105	11	0.5	1
D105	11	0.5	2
D105	11	0.5	3
D105	11	0.5	4
D105	12	0.5	1
D105	12	0.5	2
D105	12	0.5	3
D105	12	0.5	4
D105	12	0.5	1
D105	12	0.5	2
D105	12	0.5	3
D105	12	0.5	4
D105	13	0.5	1		1
D105	13	0.5	2		1
D105	13	0.5	3		1
D105	13	0.5	4		1
D105	13	0.5	1		1
D105	13	0.5	2		1
D105	13	0.5	3		1
D105	13	0.5	4		1
D105	14	0.5	1
D105	14	0.5	2
D105	14	0.5	3
D105	14	0.5	4
D105	14	0.5	1
D105	14	0.5	2
D105	14	0.5	3
D105	14	0.5	4
D106	1	0.5	1		1
D106	1	0.5	2		1
D106	1	0.5	3		1
D106	1	0.5	4		1
D106	1	0.5	1		1
D106	1	0.5	2		1
D106	1	0.5	3		1
D106	1	0.5	4		1
D106	2	0.5	1		1
D106	2	0.5	2		1
D106	2	0.5	3		1
D106	2	0.5	4		1
D106	2	0.5	1		1
D106	2	0.5	2		1
D106	2	0.5	3		1
D106	2	0.5	4		1
D106	3	0.5	1	1	1
D106	3	0.5	2	3	1
D106	3	0.5	3	1	1
D106	3	0.5	4	3	1
D106	3	0.5	1		1
D106	3	0.5	2		1
D106	3	0.5	3		1
D106	3	0.5	4		1
D106	4	0.5	1		1
D106	4	0.5	2		1
D106	4	0.5	3		1
D106	4	0.5	4		1
D106	4	0.5	1		1
D106	4	0.5	2		1
D106	4	0.5	3		1
D106	4	0.5	4		1
D106	5	0.5	1
D106	5	0.5	2
D106	5	0.5	3
D106	5	0.5	4
D106	5	0.5	1
D106	5	0.5	2
D106	5	0.5	3
D106	5	0.5	4
D106	6	0.5	1
D106	6	0.5	2
D106	6	0.5	3
D106	6	0.5	4
D106	6	0.5	1
D106	6	0.5	2
D106	6	0.5	3
D106	6	0.5	4
D106	7	0.5	1		1
D106	7	0.5	2		1
D106	7	0.5	3		1
D106	7	0.5	4		1
D106	7	0.5	1		1
D106	7	0.5	2		1
D106	7	0.5	3		1
D106	7	0.5	4		1
D106	8	0.5	1		1
D106	8	0.5	2		1
D106	8	0.5	3		1
D106	8	0.5	4		1
D106	8	0.5	1		1
D106	8	0.5	2		1
D106	8	0.5	3		1
D106	8	0.5	4		1
D106	9	0.5	1	3	1
D106	9	0.5	2	1	1
D106	9	0.5	3	1	1
D106	9	0.5	4	1	1
D106	9	0.5	1		1
D106	9	0.5	2		1
D106	9	0.5	3		1
D106	9	0.5	4		1
D106	10	0.5	1		1
D106	10	0.5	2		1
D106	10	0.5	3		1
D106	10	0.5	4		1
D106	10	0.5	1		1
D106	10	0.5	2		1
D106	10	0.5	3		1
D106	10	0.5	4		1
D106	11	0.5	1	3	1
D106	11	0.5	2	5	1
D106	11	0.5	3	5	1
D106	11	0.5	4	5	1
D106	11	0.5	1		1
D106	11	0.5	2		1
D106	11	0.5	3		1
D106	11	0.5	4		1
D106	12	0.5	1		1
D106	12	0.5	2		1
D106	12	0.5	3		1
D106	12	0.5	4		1
D106	12	0.5	1		1
D106	12	0.5	2		1
D106	12	0.5	3		1
D106	12	0.5	4		1
D106	13	0.5	1		1
D106	13	0.5	2		1
D106	13	0.5	3		1
D106	13	0.5	4		1
D106	13	0.5	1		1
D106	13	0.5	2		1
D106	13	0.5	3		1
D106	13	0.5	4		1
D106	14	0.5	1		1
D106	14	0.5	2		1
D106	14	0.5	3		1
D106	14	0.5	4		1
D106	14	0.5	1		1
D106	14	0.5	2		1
D106	14	0.5	3		1
D106	14	0.5	4		1
D107	1	-0.5	1		1
D107	1	-0.5	2		1
D107	1	-0.5	3		1
D107	1	-0.5	4		1
D107	1	-0.5	1	2	1
D107	1	-0.5	2	2	1
D107	1	-0.5	3	2	1
D107	1	-0.5	4	2	1
D107	2	-0.5	1		1
D107	2	-0.5	2		1
D107	2	-0.5	3		1
D107	2	-0.5	4		1
D107	2	-0.5	1		1
D107	2	-0.5	2		1
D107	2	-0.5	3		1
D107	2	-0.5	4		1
D107	3	-0.5	1	2	1
D107	3	-0.5	2	4	1
D107	3	-0.5	3	4	1
D107	3	-0.5	4	2	1
D107	3	-0.5	1		1
D107	3	-0.5	2		1
D107	3	-0.5	3		1
D107	3	-0.5	4		1
D107	4	-0.5	1		1
D107	4	-0.5	2		1
D107	4	-0.5	3		1
D107	4	-0.5	4		1
D107	4	-0.5	1		1
D107	4	-0.5	2		1
D107	4	-0.5	3		1
D107	4	-0.5	4		1
D107	5	-0.5	1		1
D107	5	-0.5	2		1
D107	5	-0.5	3		1
D107	5	-0.5	4		1
D107	5	-0.5	1		1
D107	5	-0.5	2		1
D107	5	-0.5	3		1
D107	5	-0.5	4		1
D107	6	-0.5	1
D107	6	-0.5	2
D107	6	-0.5	3
D107	6	-0.5	4
D107	6	-0.5	1
D107	6	-0.5	2
D107	6	-0.5	3
D107	6	-0.5	4
D107	7	-0.5	1		1
D107	7	-0.5	2		1
D107	7	-0.5	3		1
D107	7	-0.5	4		1
D107	7	-0.5	1		1
D107	7	-0.5	2		1
D107	7	-0.5	3		1
D107	7	-0.5	4		1
D107	8	-0.5	1		1
D107	8	-0.5	2		1
D107	8	-0.5	3		1
D107	8	-0.5	4		1
D107	8	-0.5	1		1
D107	8	-0.5	2		1
D107	8	-0.5	3		1
D107	8	-0.5	4		1
D107	9	-0.5	1		1
D107	9	-0.5	2		1
D107	9	-0.5	3		1
D107	9	-0.5	4		1
D107	9	-0.5	1		1
D107	9	-0.5	2		1
D107	9	-0.5	3		1
D107	9	-0.5	4		1
D107	10	-0.5	1		1
D107	10	-0.5	2		1
D107	10	-0.5	3		1
D107	10	-0.5	4		1
D107	10	-0.5	1	2	1
D107	10	-0.5	2	2	1
D107	10	-0.5	3	2	1
D107	10	-0.5	4	2	1
D107	11	-0.5	1
D107	11	-0.5	2
D107	11	-0.5	3
D107	11	-0.5	4
D107	11	-0.5	1
D107	11	-0.5	2
D107	11	-0.5	3
D107	11	-0.5	4
D107	12	-0.5	1
D107	12	-0.5	2
D107	12	-0.5	3
D107	12	-0.5	4
D107	12	-0.5	1
D107	12	-0.5	2
D107	12	-0.5	3
D107	12	-0.5	4
D107	13	-0.5	1
D107	13	-0.5	2
D107	13	-0.5	3
D107	13	-0.5	4
D107	13	-0.5	1
D107	13	-0.5	2
D107	13	-0.5	3
D107	13	-0.5	4
D107	14	-0.5	1
D107	14	-0.5	2
D107	14	-0.5	3
D107	14	-0.5	4
D107	14	-0.5	1
D107	14	-0.5	2
D107	14	-0.5	3
D107	14	-0.5	4
D108	1	0.5	1	1	1
D108	1	0.5	2	4	1
D108	1	0.5	3	1	1
D108	1	0.5	4	1	1
D108	1	0.5	1		1
D108	1	0.5	2		1
D108	1	0.5	3		1
D108	1	0.5	4		1
D108	2	0.5	1		1
D108	2	0.5	2		1
D108	2	0.5	3		1
D108	2	0.5	4		1
D108	2	0.5	1		1
D108	2	0.5	2		1
D108	2	0.5	3		1
D108	2	0.5	4		1
D108	3	0.5	1	1	1
D108	3	0.5	2	5	1
D108	3	0.5	3	1	1
D108	3	0.5	4	1	1
D108	3	0.5	1		1
D108	3	0.5	2		1
D108	3	0.5	3		1
D108	3	0.5	4		1
D108	4	0.5	1		1
D108	4	0.5	2		1
D108	4	0.5	3		1
D108	4	0.5	4		1
D108	4	0.5	1		1
D108	4	0.5	2		1
D108	4	0.5	3		1
D108	4	0.5	4		1
D108	5	0.5	1	1	1
D108	5	0.5	2	3	1
D108	5	0.5	3	1	1
D108	5	0.5	4	1	1
D108	5	0.5	1		1
D108	5	0.5	2		1
D108	5	0.5	3		1
D108	5	0.5	4		1
D108	6	0.5	1		1
D108	6	0.5	2		1
D108	6	0.5	3		1
D108	6	0.5	4		1
D108	6	0.5	1		1
D108	6	0.5	2		1
D108	6	0.5	3		1
D108	6	0.5	4		1
D108	7	0.5	1		1
D108	7	0.5	2		1
D108	7	0.5	3		1
D108	7	0.5	4		1
D108	7	0.5	1		1
D108	7	0.5	2		1
D108	7	0.5	3		1
D108	7	0.5	4		1
D108	8	0.5	1		1
D108	8	0.5	2		1
D108	8	0.5	3		1
D108	8	0.5	4		1
D108	8	0.5	1		1
D108	8	0.5	2		1
D108	8	0.5	3		1
D108	8	0.5	4		1
D108	9	0.5	1		1
D108	9	0.5	2		1
D108	9	0.5	3		1
D108	9	0.5	4		1
D108	9	0.5	1		1
D108	9	0.5	2		1
D108	9	0.5	3		1
D108	9	0.5	4		1
D108	10	0.5	1		1
D108	10	0.5	2		1
D108	10	0.5	3		1
D108	10	0.5	4		1
D108	10	0.5	1		1
D108	10	0.5	2		1
D108	10	0.5	3		1
D108	10	0.5	4		1
D108	11	0.5	1		1
D108	11	0.5	2		1
D108	11	0.5	3		1
D108	11	0.5	4		1
D108	11	0.5	1		1
D108	11	0.5	2		1
D108	11	0.5	3		1
D108	11	0.5	4		1
D108	12	0.5	1		1
D108	12	0.5	2		1
D108	12	0.5	3		1
D108	12	0.5	4		1
D108	12	0.5	1		1
D108	12	0.5	2		1
D108	12	0.5	3		1
D108	12	0.5	4		1
D108	13	0.5	1		1
D108	13	0.5	2		1
D108	13	0.5	3		1
D108	13	0.5	4		1
D108	13	0.5	1		1
D108	13	0.5	2		1
D108	13	0.5	3		1
D108	13	0.5	4		1
D108	14	0.5	1	1	1
D108	14	0.5	2	2	1
D108	14	0.5	3	1	1
D108	14	0.5	4	1	1
D108	14	0.5	1		1
D108	14	0.5	2		1
D108	14	0.5	3		1
D108	14	0.5	4		1
D109	1	0.5	1		1
D109	1	0.5	2		1
D109	1	0.5	3		1
D109	1	0.5	4		1
D109	1	0.5	1		1
D109	1	0.5	2		1
D109	1	0.5	3		1
D109	1	0.5	4		1
D109	2	0.5	1		1
D109	2	0.5	2		1
D109	2	0.5	3		1
D109	2	0.5	4		1
D109	2	0.5	1		1
D109	2	0.5	2		1
D109	2	0.5	3		1
D109	2	0.5	4		1
D109	3	0.5	1		1
D109	3	0.5	2		1
D109	3	0.5	3		1
D109	3	0.5	4		1
D109	3	0.5	1		1
D109	3	0.5	2		1
D109	3	0.5	3		1
D109	3	0.5	4		1
D109	4	0.5	1		1
D109	4	0.5	2		1
D109	4	0.5	3		1
D109	4	0.5	4		1
D109	4	0.5	1		1
D109	4	0.5	2		1
D109	4	0.5	3		1
D109	4	0.5	4		1
D109	5	0.5	1		1
D109	5	0.5	2		1
D109	5	0.5	3		1
D109	5	0.5	4		1
D109	5	0.5	1		1
D109	5	0.5	2		1
D109	5	0.5	3		1
D109	5	0.5	4		1
D109	6	0.5	1		1
D109	6	0.5	2		1
D109	6	0.5	3		1
D109	6	0.5	4		1
D109	6	0.5	1		1
D109	6	0.5	2		1
D109	6	0.5	3		1
D109	6	0.5	4		1
D109	7	0.5	1
D109	7	0.5	2
D109	7	0.5	3
D109	7	0.5	4
D109	7	0.5	1
D109	7	0.5	2
D109	7	0.5	3
D109	7	0.5	4
D109	8	0.5	1		1
D109	8	0.5	2		1
D109	8	0.5	3		1
D109	8	0.5	4		1
D109	8	0.5	1		1
D109	8	0.5	2		1
D109	8	0.5	3		1
D109	8	0.5	4		1
D109	9	0.5	1		1
D109	9	0.5	2		1
D109	9	0.5	3		1
D109	9	0.5	4		1
D109	9	0.5	1		1
D109	9	0.5	2		1
D109	9	0.5	3		1
D109	9	0.5	4		1
D109	10	0.5	1		1
D109	10	0.5	2		1
D109	10	0.5	3		1
D109	10	0.5	4		1
D109	10	0.5	1		1
D109	10	0.5	2		1
D109	10	0.5	3		1
D109	10	0.5	4		1
D109	11	0.5	1		1
D109	11	0.5	2		1
D109	11	0.5	3		1
D109	11	0.5	4		1
D109	11	0.5	1	3	1
D109	11	0.5	2	4	1
D109	11	0.5	3	4	1
D109	11	0.5	4	5	1
D109	12	0.5	1		1
D109	12	0.5	2		1
D109	12	0.5	3		1
D109	12	0.5	4		1
D109	12	0.5	1		1
D109	12	0.5	2		1
D109	12	0.5	3		1
D109	12	0.5	4		1
D109	13	0.5	1		1
D109	13	0.5	2		1
D109	13	0.5	3		1
D109	13	0.5	4		1
D109	13	0.5	1		1
D109	13	0.5	2		1
D109	13	0.5	3		1
D109	13	0.5	4		1
D109	14	0.5	1		1
D109	14	0.5	2		1
D109	14	0.5	3		1
D109	14	0.5	4		1
D109	14	0.5	1		1
D109	14	0.5	2		1
D109	14	0.5	3		1
D109	14	0.5	4		1
D11	1	-0.5	1	3	1
D11	1	-0.5	2	2	1
D11	1	-0.5	3	4	1
D11	1	-0.5	4	5	1
D11	1	-0.5	1	2	1
D11	1	-0.5	2	2	1
D11	1	-0.5	3	4	1
D11	1	-0.5	4	5	1
D11	2	-0.5	1	3	1
D11	2	-0.5	2	4	1
D11	2	-0.5	3	3	1
D11	2	-0.5	4	4	1
D11	2	-0.5	1		1
D11	2	-0.5	2		1
D11	2	-0.5	3		1
D11	2	-0.5	4		1
D11	3	-0.5	1		1
D11	3	-0.5	2		1
D11	3	-0.5	3		1
D11	3	-0.5	4		1
D11	3	-0.5	1		1
D11	3	-0.5	2		1
D11	3	-0.5	3		1
D11	3	-0.5	4		1
D11	4	-0.5	1		1
D11	4	-0.5	2		1
D11	4	-0.5	3		1
D11	4	-0.5	4		1
D11	4	-0.5	1	2	1
D11	4	-0.5	2	2	1
D11	4	-0.5	3	2	1
D11	4	-0.5	4	5	1
D11	5	-0.5	1		1
D11	5	-0.5	2		1
D11	5	-0.5	3		1
D11	5	-0.5	4		1
D11	5	-0.5	1		1
D11	5	-0.5	2		1
D11	5	-0.5	3		1
D11	5	-0.5	4		1
D11	6	-0.5	1	2	1
D11	6	-0.5	2	4	1
D11	6	-0.5	3	4	1
D11	6	-0.5	4	5	1
D11	6	-0.5	1	1	1
D11	6	-0.5	2	4	1
D11	6	-0.5	3	4	1
D11	6	-0.5	4	5	1
D11	7	-0.5	1
D11	7	-0.5	2
D11	7	-0.5	3
D11	7	-0.5	4
D11	7	-0.5	1
D11	7	-0.5	2
D11	7	-0.5	3
D11	7	-0.5	4
D11	8	-0.5	1		1
D11	8	-0.5	2		1
D11	8	-0.5	3		1
D11	8	-0.5	4		1
D11	8	-0.5	1	1	1
D11	8	-0.5	2	3	1
D11	8	-0.5	3	3	1
D11	8	-0.5	4	2	1
D11	9	-0.5	1		1
D11	9	-0.5	2		1
D11	9	-0.5	3		1
D11	9	-0.5	4		1
D11	9	-0.5	1		1
D11	9	-0.5	2		1
D11	9	-0.5	3		1
D11	9	-0.5	4		1
D11	10	-0.5	1	1	1
D11	10	-0.5	2	3	1
D11	10	-0.5	3	3	1
D11	10	-0.5	4	2	1
D11	10	-0.5	1		1
D11	10	-0.5	2		1
D11	10	-0.5	3		1
D11	10	-0.5	4		1
D11	11	-0.5	1	1	1
D11	11	-0.5	2	2	1
D11	11	-0.5	3	3	1
D11	11	-0.5	4	1	1
D11	11	-0.5	1		1
D11	11	-0.5	2		1
D11	11	-0.5	3		1
D11	11	-0.5	4		1
D11	12	-0.5	1
D11	12	-0.5	2
D11	12	-0.5	3
D11	12	-0.5	4
D11	12	-0.5	1
D11	12	-0.5	2
D11	12	-0.5	3
D11	12	-0.5	4
D11	13	-0.5	1		1
D11	13	-0.5	2		1
D11	13	-0.5	3		1
D11	13	-0.5	4		1
D11	13	-0.5	1	2	1
D11	13	-0.5	2	3	1
D11	13	-0.5	3	4	1
D11	13	-0.5	4	4	1
D11	14	-0.5	1	2	1
D11	14	-0.5	2	4	1
D11	14	-0.5	3	4	1
D11	14	-0.5	4	4	1
D11	14	-0.5	1	2	1
D11	14	-0.5	2	4	1
D11	14	-0.5	3	4	1
D11	14	-0.5	4	4	1
D110	1	0.5	1	2	1
D110	1	0.5	2	2	1
D110	1	0.5	3	2	1
D110	1	0.5	4	2	1
D110	1	0.5	1		1
D110	1	0.5	2		1
D110	1	0.5	3		1
D110	1	0.5	4		1
D110	2	0.5	1		1
D110	2	0.5	2		1
D110	2	0.5	3		1
D110	2	0.5	4		1
D110	2	0.5	1		1
D110	2	0.5	2		1
D110	2	0.5	3		1
D110	2	0.5	4		1
D110	3	0.5	1		1
D110	3	0.5	2		1
D110	3	0.5	3		1
D110	3	0.5	4		1
D110	3	0.5	1		1
D110	3	0.5	2		1
D110	3	0.5	3		1
D110	3	0.5	4		1
D110	4	0.5	1		1
D110	4	0.5	2		1
D110	4	0.5	3		1
D110	4	0.5	4		1
D110	4	0.5	1		1
D110	4	0.5	2		1
D110	4	0.5	3		1
D110	4	0.5	4		1
D110	5	0.5	1		1
D110	5	0.5	2		1
D110	5	0.5	3		1
D110	5	0.5	4		1
D110	5	0.5	1		1
D110	5	0.5	2		1
D110	5	0.5	3		1
D110	5	0.5	4		1
D110	6	0.5	1		1
D110	6	0.5	2		1
D110	6	0.5	3		1
D110	6	0.5	4		1
D110	6	0.5	1		1
D110	6	0.5	2		1
D110	6	0.5	3		1
D110	6	0.5	4		1
D110	7	0.5	1
D110	7	0.5	2
D110	7	0.5	3
D110	7	0.5	4
D110	7	0.5	1
D110	7	0.5	2
D110	7	0.5	3
D110	7	0.5	4
D110	8	0.5	1
D110	8	0.5	2
D110	8	0.5	3
D110	8	0.5	4
D110	8	0.5	1
D110	8	0.5	2
D110	8	0.5	3
D110	8	0.5	4
D110	9	0.5	1	4	1
D110	9	0.5	2	2	1
D110	9	0.5	3	3	1
D110	9	0.5	4	3	1
D110	9	0.5	1		1
D110	9	0.5	2		1
D110	9	0.5	3		1
D110	9	0.5	4		1
D110	10	0.5	1		1
D110	10	0.5	2		1
D110	10	0.5	3		1
D110	10	0.5	4		1
D110	10	0.5	1		1
D110	10	0.5	2		1
D110	10	0.5	3		1
D110	10	0.5	4		1
D110	11	0.5	1	3	1
D110	11	0.5	2	2	1
D110	11	0.5	3	2	1
D110	11	0.5	4	2	1
D110	11	0.5	1		1
D110	11	0.5	2		1
D110	11	0.5	3		1
D110	11	0.5	4		1
D110	12	0.5	1
D110	12	0.5	2
D110	12	0.5	3
D110	12	0.5	4
D110	12	0.5	1
D110	12	0.5	2
D110	12	0.5	3
D110	12	0.5	4
D110	13	0.5	1
D110	13	0.5	2
D110	13	0.5	3
D110	13	0.5	4
D110	13	0.5	1
D110	13	0.5	2
D110	13	0.5	3
D110	13	0.5	4
D110	14	0.5	1
D110	14	0.5	2
D110	14	0.5	3
D110	14	0.5	4
D110	14	0.5	1
D110	14	0.5	2
D110	14	0.5	3
D110	14	0.5	4
D111	1	0.5	1	1	1
D111	1	0.5	2	4	1
D111	1	0.5	3	4	1
D111	1	0.5	4	1	1
D111	1	0.5	1		1
D111	1	0.5	2		1
D111	1	0.5	3		1
D111	1	0.5	4		1
D111	2	0.5	1	1	1
D111	2	0.5	2	1	1
D111	2	0.5	3	4	1
D111	2	0.5	4	1	1
D111	2	0.5	1		1
D111	2	0.5	2		1
D111	2	0.5	3		1
D111	2	0.5	4		1
D111	3	0.5	1		1
D111	3	0.5	2		1
D111	3	0.5	3		1
D111	3	0.5	4		1
D111	3	0.5	1		1
D111	3	0.5	2		1
D111	3	0.5	3		1
D111	3	0.5	4		1
D111	4	0.5	1	1	1
D111	4	0.5	2	4	1
D111	4	0.5	3	3	1
D111	4	0.5	4	1	1
D111	4	0.5	1	1	1
D111	4	0.5	2	2	1
D111	4	0.5	3	2	1
D111	4	0.5	4	3	1
D111	5	0.5	1		1
D111	5	0.5	2		1
D111	5	0.5	3		1
D111	5	0.5	4		1
D111	5	0.5	1	4	1
D111	5	0.5	2	5	1
D111	5	0.5	3	5	1
D111	5	0.5	4	5	1
D111	6	0.5	1		1
D111	6	0.5	2		1
D111	6	0.5	3		1
D111	6	0.5	4		1
D111	6	0.5	1		1
D111	6	0.5	2		1
D111	6	0.5	3		1
D111	6	0.5	4		1
D111	7	0.5	1		1
D111	7	0.5	2		1
D111	7	0.5	3		1
D111	7	0.5	4		1
D111	7	0.5	1	4	1
D111	7	0.5	2	4	1
D111	7	0.5	3	5	1
D111	7	0.5	4	5	1
D111	8	0.5	1	1	1
D111	8	0.5	2	3	1
D111	8	0.5	3	4	1
D111	8	0.5	4	3	1
D111	8	0.5	1		1
D111	8	0.5	2		1
D111	8	0.5	3		1
D111	8	0.5	4		1
D111	9	0.5	1	1	1
D111	9	0.5	2	2	1
D111	9	0.5	3	2	1
D111	9	0.5	4	5	1
D111	9	0.5	1		1
D111	9	0.5	2		1
D111	9	0.5	3		1
D111	9	0.5	4		1
D111	10	0.5	1	1	1
D111	10	0.5	2	1	1
D111	10	0.5	3	4	1
D111	10	0.5	4	2	1
D111	10	0.5	1	4	1
D111	10	0.5	2	2	1
D111	10	0.5	3	2	1
D111	10	0.5	4	2	1
D111	11	0.5	1		1
D111	11	0.5	2		1
D111	11	0.5	3		1
D111	11	0.5	4		1
D111	11	0.5	1		1
D111	11	0.5	2		1
D111	11	0.5	3		1
D111	11	0.5	4		1
D111	12	0.5	1
D111	12	0.5	2
D111	12	0.5	3
D111	12	0.5	4
D111	12	0.5	1
D111	12	0.5	2
D111	12	0.5	3
D111	12	0.5	4
D111	13	0.5	1		1
D111	13	0.5	2		1
D111	13	0.5	3		1
D111	13	0.5	4		1
D111	13	0.5	1	4	1
D111	13	0.5	2	3	1
D111	13	0.5	3	3	1
D111	13	0.5	4	3	1
D111	14	0.5	1		1
D111	14	0.5	2		1
D111	14	0.5	3		1
D111	14	0.5	4		1
D111	14	0.5	1		1
D111	14	0.5	2		1
D111	14	0.5	3		1
D111	14	0.5	4		1
D112	1	-0.5	1		1
D112	1	-0.5	2		1
D112	1	-0.5	3		1
D112	1	-0.5	4		1
D112	1	-0.5	1		1
D112	1	-0.5	2		1
D112	1	-0.5	3		1
D112	1	-0.5	4		1
D112	2	-0.5	1		1
D112	2	-0.5	2		1
D112	2	-0.5	3		1
D112	2	-0.5	4		1
D112	2	-0.5	1		1
D112	2	-0.5	2		1
D112	2	-0.5	3		1
D112	2	-0.5	4		1
D112	3	-0.5	1		1
D112	3	-0.5	2		1
D112	3	-0.5	3		1
D112	3	-0.5	4		1
D112	3	-0.5	1	2	1
D112	3	-0.5	2	2	1
D112	3	-0.5	3	2	1
D112	3	-0.5	4	2	1
D112	4	-0.5	1	2	1
D112	4	-0.5	2	3	1
D112	4	-0.5	3	2	1
D112	4	-0.5	4	4	1
D112	4	-0.5	1		1
D112	4	-0.5	2		1
D112	4	-0.5	3		1
D112	4	-0.5	4		1
D112	5	-0.5	1		1
D112	5	-0.5	2		1
D112	5	-0.5	3		1
D112	5	-0.5	4		1
D112	5	-0.5	1		1
D112	5	-0.5	2		1
D112	5	-0.5	3		1
D112	5	-0.5	4		1
D112	6	-0.5	1	3	1
D112	6	-0.5	2	2	1
D112	6	-0.5	3	2	1
D112	6	-0.5	4	4	1
D112	6	-0.5	1		1
D112	6	-0.5	2		1
D112	6	-0.5	3		1
D112	6	-0.5	4		1
D112	7	-0.5	1	4	1
D112	7	-0.5	2	4	1
D112	7	-0.5	3	5	1
D112	7	-0.5	4	4	1
D112	7	-0.5	1		1
D112	7	-0.5	2		1
D112	7	-0.5	3		1
D112	7	-0.5	4		1
D112	8	-0.5	1	5	1
D112	8	-0.5	2	5	1
D112	8	-0.5	3	3	1
D112	8	-0.5	4	3	1
D112	8	-0.5	1		1
D112	8	-0.5	2		1
D112	8	-0.5	3		1
D112	8	-0.5	4		1
D112	9	-0.5	1		1
D112	9	-0.5	2		1
D112	9	-0.5	3		1
D112	9	-0.5	4		1
D112	9	-0.5	1		1
D112	9	-0.5	2		1
D112	9	-0.5	3		1
D112	9	-0.5	4		1
D112	10	-0.5	1		1
D112	10	-0.5	2		1
D112	10	-0.5	3		1
D112	10	-0.5	4		1
D112	10	-0.5	1		1
D112	10	-0.5	2		1
D112	10	-0.5	3		1
D112	10	-0.5	4		1
D112	11	-0.5	1		1
D112	11	-0.5	2		1
D112	11	-0.5	3		1
D112	11	-0.5	4		1
D112	11	-0.5	1		1
D112	11	-0.5	2		1
D112	11	-0.5	3		1
D112	11	-0.5	4		1
D112	12	-0.5	1		1
D112	12	-0.5	2		1
D112	12	-0.5	3		1
D112	12	-0.5	4		1
D112	12	-0.5	1		1
D112	12	-0.5	2		1
D112	12	-0.5	3		1
D112	12	-0.5	4		1
D112	13	-0.5	1		1
D112	13	-0.5	2		1
D112	13	-0.5	3		1
D112	13	-0.5	4		1
D112	13	-0.5	1		1
D112	13	-0.5	2		1
D112	13	-0.5	3		1
D112	13	-0.5	4		1
D112	14	-0.5	1		1
D112	14	-0.5	2		1
D112	14	-0.5	3		1
D112	14	-0.5	4		1
D112	14	-0.5	1		1
D112	14	-0.5	2		1
D112	14	-0.5	3		1
D112	14	-0.5	4		1
D113	1	0.5	1	1	1
D113	1	0.5	2	1	1
D113	1	0.5	3	4	1
D113	1	0.5	4	3	1
D113	1	0.5	1		1
D113	1	0.5	2		1
D113	1	0.5	3		1
D113	1	0.5	4		1
D113	2	0.5	1		1
D113	2	0.5	2		1
D113	2	0.5	3		1
D113	2	0.5	4		1
D113	2	0.5	1		1
D113	2	0.5	2		1
D113	2	0.5	3		1
D113	2	0.5	4		1
D113	3	0.5	1		1
D113	3	0.5	2		1
D113	3	0.5	3		1
D113	3	0.5	4		1
D113	3	0.5	1		1
D113	3	0.5	2		1
D113	3	0.5	3		1
D113	3	0.5	4		1
D113	4	0.5	1
D113	4	0.5	2
D113	4	0.5	3
D113	4	0.5	4
D113	4	0.5	1
D113	4	0.5	2
D113	4	0.5	3
D113	4	0.5	4
D113	5	0.5	1
D113	5	0.5	2
D113	5	0.5	3
D113	5	0.5	4
D113	5	0.5	1
D113	5	0.5	2
D113	5	0.5	3
D113	5	0.5	4
D113	6	0.5	1
D113	6	0.5	2
D113	6	0.5	3
D113	6	0.5	4
D113	6	0.5	1
D113	6	0.5	2
D113	6	0.5	3
D113	6	0.5	4
D113	7	0.5	1
D113	7	0.5	2
D113	7	0.5	3
D113	7	0.5	4
D113	7	0.5	1
D113	7	0.5	2
D113	7	0.5	3
D113	7	0.5	4
D113	8	0.5	1
D113	8	0.5	2
D113	8	0.5	3
D113	8	0.5	4
D113	8	0.5	1
D113	8	0.5	2
D113	8	0.5	3
D113	8	0.5	4
D113	9	0.5	1
D113	9	0.5	2
D113	9	0.5	3
D113	9	0.5	4
D113	9	0.5	1
D113	9	0.5	2
D113	9	0.5	3
D113	9	0.5	4
D113	10	0.5	1
D113	10	0.5	2
D113	10	0.5	3
D113	10	0.5	4
D113	10	0.5	1
D113	10	0.5	2
D113	10	0.5	3
D113	10	0.5	4
D113	11	0.5	1
D113	11	0.5	2
D113	11	0.5	3
D113	11	0.5	4
D113	11	0.5	1
D113	11	0.5	2
D113	11	0.5	3
D113	11	0.5	4
D113	12	0.5	1
D113	12	0.5	2
D113	12	0.5	3
D113	12	0.5	4
D113	12	0.5	1
D113	12	0.5	2
D113	12	0.5	3
D113	12	0.5	4
D113	13	0.5	1
D113	13	0.5	2
D113	13	0.5	3
D113	13	0.5	4
D113	13	0.5	1
D113	13	0.5	2
D113	13	0.5	3
D113	13	0.5	4
D113	14	0.5	1
D113	14	0.5	2
D113	14	0.5	3
D113	14	0.5	4
D113	14	0.5	1
D113	14	0.5	2
D113	14	0.5	3
D113	14	0.5	4
D114	1	0.5	1		1
D114	1	0.5	2		1
D114	1	0.5	3		1
D114	1	0.5	4		1
D114	1	0.5	1		1
D114	1	0.5	2		1
D114	1	0.5	3		1
D114	1	0.5	4		1
D114	2	0.5	1
D114	2	0.5	2
D114	2	0.5	3
D114	2	0.5	4
D114	2	0.5	1
D114	2	0.5	2
D114	2	0.5	3
D114	2	0.5	4
D114	3	0.5	1	2	1
D114	3	0.5	2	2	1
D114	3	0.5	3	2	1
D114	3	0.5	4	4	1
D114	3	0.5	1		1
D114	3	0.5	2		1
D114	3	0.5	3		1
D114	3	0.5	4		1
D114	4	0.5	1	2	1
D114	4	0.5	2	4	1
D114	4	0.5	3	2	1
D114	4	0.5	4	2	1
D114	4	0.5	1		1
D114	4	0.5	2		1
D114	4	0.5	3		1
D114	4	0.5	4		1
D114	5	0.5	1	2	1
D114	5	0.5	2	2	1
D114	5	0.5	3	2	1
D114	5	0.5	4	5	1
D114	5	0.5	1		1
D114	5	0.5	2		1
D114	5	0.5	3		1
D114	5	0.5	4		1
D114	6	0.5	1		1
D114	6	0.5	2		1
D114	6	0.5	3		1
D114	6	0.5	4		1
D114	6	0.5	1		1
D114	6	0.5	2		1
D114	6	0.5	3		1
D114	6	0.5	4		1
D114	7	0.5	1		1
D114	7	0.5	2		1
D114	7	0.5	3		1
D114	7	0.5	4		1
D114	7	0.5	1	2	1
D114	7	0.5	2	3	1
D114	7	0.5	3	4	1
D114	7	0.5	4	4	1
D114	8	0.5	1		1
D114	8	0.5	2		1
D114	8	0.5	3		1
D114	8	0.5	4		1
D114	8	0.5	1		1
D114	8	0.5	2		1
D114	8	0.5	3		1
D114	8	0.5	4		1
D114	9	0.5	1		1
D114	9	0.5	2		1
D114	9	0.5	3		1
D114	9	0.5	4		1
D114	9	0.5	1		1
D114	9	0.5	2		1
D114	9	0.5	3		1
D114	9	0.5	4		1
D114	10	0.5	1	2	1
D114	10	0.5	2	5	1
D114	10	0.5	3	5	1
D114	10	0.5	4	4	1
D114	10	0.5	1		1
D114	10	0.5	2		1
D114	10	0.5	3		1
D114	10	0.5	4		1
D114	11	0.5	1		0
D114	11	0.5	2		0
D114	11	0.5	3		0
D114	11	0.5	4		0
D114	11	0.5	1		0
D114	11	0.5	2		0
D114	11	0.5	3		0
D114	11	0.5	4		0
D114	12	0.5	1		1
D114	12	0.5	2		1
D114	12	0.5	3		1
D114	12	0.5	4		1
D114	12	0.5	1		1
D114	12	0.5	2		1
D114	12	0.5	3		1
[truncated: 26,785 more rows]

## Sheet: Figure 1b
PN	DAY	diary_behavior_type	diary_behavior	filter (complete responses)
D1	1	1		1
D1	1	2		1
D1	1	3		1
D1	1	1	2	1
D1	1	2	2	1
D1	1	3	2	1
D1	2	1	1	1
D1	2	2	2	1
D1	2	3	2	1
D1	2	1	2	1
D1	2	2	2	1
D1	2	3	2	1
D1	3	1	2	1
D1	3	2	2	1
D1	3	3	1	1
D1	3	1	2	1
D1	3	2	2	1
D1	3	3	2	1
D1	4	1		1
D1	4	2		1
D1	4	3		1
D1	4	1	2	1
D1	4	2	2	1
D1	4	3	2	1
D1	5	1	2	1
D1	5	2	1	1
D1	5	3	1	1
D1	5	1	2	1
D1	5	2	2	1
D1	5	3	1	1
D1	6	1	2	1
D1	6	2	2	1
D1	6	3	2	1
D1	6	1	2	1
D1	6	2	2	1
D1	6	3	2	1
D1	7	1		1
D1	7	2		1
D1	7	3		1
D1	7	1	2	1
D1	7	2	2	1
D1	7	3	2	1
D1	8	1	2	1
D1	8	2	2	1
D1	8	3	1	1
D1	8	1	2	1
D1	8	2	2	1
D1	8	3	2	1
D1	9	1		1
D1	9	2		1
D1	9	3		1
D1	9	1	2	1
D1	9	2	2	1
D1	9	3	2	1
D1	10	1		1
D1	10	2		1
D1	10	3		1
D1	10	1	2	1
D1	10	2	2	1
D1	10	3	2	1
D1	11	1		1
D1	11	2		1
D1	11	3		1
D1	11	1	2	1
D1	11	2	2	1
D1	11	3	2	1
D1	12	1	2	1
D1	12	2	2	1
D1	12	3	2	1
D1	12	1	2	1
D1	12	2	2	1
D1	12	3	2	1
D1	13	1	1	1
D1	13	2	2	1
D1	13	3	1	1
D1	13	1		1
D1	13	2		1
D1	13	3		1
D1	14	1		1
D1	14	2		1
D1	14	3		1
D1	14	1		1
D1	14	2		1
D1	14	3		1
D10	1	1	1	1
D10	1	2	1	1
D10	1	3	1	1
D10	1	1		1
D10	1	2		1
D10	1	3		1
D10	2	1		1
D10	2	2		1
D10	2	3		1
D10	2	1		1
D10	2	2		1
D10	2	3		1
D10	3	1		1
D10	3	2		1
D10	3	3		1
D10	3	1		1
D10	3	2		1
D10	3	3		1
D10	4	1		1
D10	4	2		1
D10	4	3		1
D10	4	1		1
D10	4	2		1
D10	4	3		1
D10	5	1		1
D10	5	2		1
D10	5	3		1
D10	5	1	2	1
D10	5	2	2	1
D10	5	3	2	1
D10	6	1		1
D10	6	2		1
D10	6	3		1
D10	6	1		1
D10	6	2		1
D10	6	3		1
D10	7	1		1
D10	7	2		1
D10	7	3		1
D10	7	1		1
D10	7	2		1
D10	7	3		1
D10	8	1		1
D10	8	2		1
D10	8	3		1
D10	8	1		1
D10	8	2		1
D10	8	3		1
D10	9	1		1
D10	9	2		1
D10	9	3		1
D10	9	1		1
D10	9	2		1
D10	9	3		1
D10	10	1	2	1
D10	10	2	1	1
D10	10	3	2	1
D10	10	1		1
D10	10	2		1
D10	10	3		1
D10	11	1		1
D10	11	2		1
D10	11	3		1
D10	11	1		1
D10	11	2		1
D10	11	3		1
D10	12	1		1
D10	12	2		1
D10	12	3		1
D10	12	1		1
D10	12	2		1
D10	12	3		1
D10	13	1		1
D10	13	2		1
D10	13	3		1
D10	13	1		1
D10	13	2		1
D10	13	3		1
D10	14	1		1
D10	14	2		1
D10	14	3		1
D10	14	1		1
D10	14	2		1
D10	14	3		1
D100	1	1		1
D100	1	2		1
D100	1	3		1
D100	1	1		1
D100	1	2		1
D100	1	3		1
D100	2	1		1
D100	2	2		1
D100	2	3		1
D100	2	1	2	1
D100	2	2	2	1
D100	2	3	2	1
D100	3	1		1
D100	3	2		1
D100	3	3		1
D100	3	1		1
D100	3	2		1
D100	3	3		1
D100	4	1	2	1
D100	4	2	1	1
D100	4	3	2	1
D100	4	1		1
D100	4	2		1
D100	4	3		1
D100	5	1		1
D100	5	2		1
D100	5	3		1
D100	5	1		1
D100	5	2		1
D100	5	3		1
D100	6	1
D100	6	2
D100	6	3
D100	6	1
D100	6	2
D100	6	3
D100	7	1		1
D100	7	2		1
D100	7	3		1
D100	7	1		1
D100	7	2		1
D100	7	3		1
D100	8	1
D100	8	2
D100	8	3
D100	8	1
D100	8	2
D100	8	3
D100	9	1		1
D100	9	2		1
D100	9	3		1
D100	9	1		1
D100	9	2		1
D100	9	3		1
D100	10	1		1
D100	10	2		1
D100	10	3		1
D100	10	1		1
D100	10	2		1
D100	10	3		1
D100	11	1		1
D100	11	2		1
D100	11	3		1
D100	11	1		1
D100	11	2		1
D100	11	3		1
D100	12	1
D100	12	2
D100	12	3
D100	12	1
D100	12	2
D100	12	3
D100	13	1		1
D100	13	2		1
D100	13	3		1
D100	13	1		1
D100	13	2		1
D100	13	3		1
D100	14	1		1
D100	14	2		1
D100	14	3		1
D100	14	1		1
D100	14	2		1
D100	14	3		1
D101	1	1
D101	1	2
D101	1	3
D101	1	1
D101	1	2
D101	1	3
D101	2	1	1	1
D101	2	2	2	1
D101	2	3	2	1
D101	2	1		1
D101	2	2		1
D101	2	3		1
D101	3	1	1	1
D101	3	2	1	1
D101	3	3	1	1
D101	3	1		1
D101	3	2		1
D101	3	3		1
D101	4	1	1	1
D101	4	2	2	1
D101	4	3	2	1
D101	4	1		1
D101	4	2		1
D101	4	3		1
D101	5	1		1
D101	5	2		1
D101	5	3		1
D101	5	1		1
D101	5	2		1
D101	5	3		1
D101	6	1
D101	6	2
D101	6	3
D101	6	1
D101	6	2
D101	6	3
D101	7	1	1	1
D101	7	2	2	1
D101	7	3	2	1
D101	7	1		1
D101	7	2		1
D101	7	3		1
D101	8	1
D101	8	2
D101	8	3
D101	8	1
D101	8	2
D101	8	3
D101	9	1	2	1
D101	9	2	1	1
D101	9	3	1	1
D101	9	1		1
D101	9	2		1
D101	9	3		1
D101	10	1		1
D101	10	2		1
D101	10	3		1
D101	10	1		1
D101	10	2		1
D101	10	3		1
D101	11	1	2	1
D101	11	2	2	1
D101	11	3	2	1
D101	11	1		1
D101	11	2		1
D101	11	3		1
D101	12	1		1
D101	12	2		1
D101	12	3		1
D101	12	1	2	1
D101	12	2	2	1
D101	12	3	2	1
D101	13	1	1	1
D101	13	2	2	1
D101	13	3	2	1
D101	13	1		1
D101	13	2		1
D101	13	3		1
D101	14	1		1
D101	14	2		1
D101	14	3		1
D101	14	1		1
D101	14	2		1
D101	14	3		1
D102	1	1	2	1
D102	1	2	2	1
D102	1	3	2	1
D102	1	1		1
D102	1	2		1
D102	1	3		1
D102	2	1		1
D102	2	2		1
D102	2	3		1
D102	2	1		1
D102	2	2		1
D102	2	3		1
D102	3	1		1
D102	3	2		1
D102	3	3		1
D102	3	1		1
D102	3	2		1
D102	3	3		1
D102	4	1		1
D102	4	2		1
D102	4	3		1
D102	4	1		1
D102	4	2		1
D102	4	3		1
D102	5	1		1
D102	5	2		1
D102	5	3		1
D102	5	1		1
D102	5	2		1
D102	5	3		1
D102	6	1		1
D102	6	2		1
D102	6	3		1
D102	6	1		1
D102	6	2		1
D102	6	3		1
D102	7	1		1
D102	7	2		1
D102	7	3		1
D102	7	1		1
D102	7	2		1
D102	7	3		1
D102	8	1		1
D102	8	2		1
D102	8	3		1
D102	8	1		1
D102	8	2		1
D102	8	3		1
D102	9	1		1
D102	9	2		1
D102	9	3		1
D102	9	1		1
D102	9	2		1
D102	9	3		1
D102	10	1		1
D102	10	2		1
D102	10	3		1
D102	10	1		1
D102	10	2		1
D102	10	3		1
D102	11	1		1
D102	11	2		1
D102	11	3		1
D102	11	1		1
D102	11	2		1
D102	11	3		1
D102	12	1		1
D102	12	2		1
D102	12	3		1
D102	12	1		1
D102	12	2		1
D102	12	3		1
D102	13	1		1
D102	13	2		1
D102	13	3		1
D102	13	1		1
D102	13	2		1
D102	13	3		1
D102	14	1		1
D102	14	2		1
D102	14	3		1
D102	14	1		1
D102	14	2		1
D102	14	3		1
D103	1	1	1	1
D103	1	2	1	1
D103	1	3	2	1
D103	1	1		1
D103	1	2		1
D103	1	3		1
D103	2	1	2	1
D103	2	2	2	1
D103	2	3	2	1
D103	2	1		1
D103	2	2		1
D103	2	3		1
D103	3	1		1
D103	3	2		1
D103	3	3		1
D103	3	1		1
D103	3	2		1
D103	3	3		1
D103	4	1	2	1
D103	4	2	2	1
D103	4	3	2	1
D103	4	1		1
D103	4	2		1
D103	4	3		1
D103	5	1	1	1
D103	5	2	1	1
D103	5	3	1	1
D103	5	1	1	1
D103	5	2	1	1
D103	5	3	2	1
D103	6	1	1	1
D103	6	2	1	1
D103	6	3	1	1
D103	6	1	1	1
D103	6	2	2	1
D103	6	3	2	1
D103	7	1	1	1
D103	7	2	1	1
D103	7	3	1	1
D103	7	1	1	1
D103	7	2	1	1
D103	7	3	2	1
D103	8	1		1
D103	8	2		1
D103	8	3		1
D103	8	1		1
D103	8	2		1
D103	8	3		1
D103	9	1		1
D103	9	2		1
D103	9	3		1
D103	9	1		1
D103	9	2		1
D103	9	3		1
D103	10	1	2	1
D103	10	2	2	1
D103	10	3	2	1
D103	10	1		1
D103	10	2		1
D103	10	3		1
D103	11	1	2	1
D103	11	2	2	1
D103	11	3	2	1
D103	11	1		1
D103	11	2		1
D103	11	3		1
D103	12	1	1	1
D103	12	2	2	1
D103	12	3	2	1
D103	12	1	2	1
D103	12	2	1	1
D103	12	3	1	1
D103	13	1	2	1
D103	13	2	1	1
D103	13	3	1	1
D103	13	1	2	1
D103	13	2	1	1
D103	13	3	2	1
D103	14	1		1
D103	14	2		1
D103	14	3		1
D103	14	1		1
D103	14	2		1
D103	14	3		1
D104	1	1	1	1
D104	1	2	1	1
D104	1	3	2	1
D104	1	1		1
D104	1	2		1
D104	1	3		1
D104	2	1		1
D104	2	2		1
D104	2	3		1
D104	2	1	2	1
D104	2	2	2	1
D104	2	3	2	1
D104	3	1	1	1
D104	3	2	2	1
D104	3	3	2	1
D104	3	1	1	1
D104	3	2	2	1
D104	3	3	2	1
D104	4	1		1
D104	4	2		1
D104	4	3		1
D104	4	1		1
D104	4	2		1
D104	4	3		1
D104	5	1	2	1
D104	5	2	2	1
D104	5	3	2	1
D104	5	1		1
D104	5	2		1
D104	5	3		1
D104	6	1		1
D104	6	2		1
D104	6	3		1
D104	6	1		1
D104	6	2		1
D104	6	3		1
D104	7	1	1	1
D104	7	2	2	1
D104	7	3	2	1
D104	7	1		1
D104	7	2		1
D104	7	3		1
D104	8	1		1
D104	8	2		1
D104	8	3		1
D104	8	1		1
D104	8	2		1
D104	8	3		1
D104	9	1		1
D104	9	2		1
D104	9	3		1
D104	9	1		1
D104	9	2		1
D104	9	3		1
D104	10	1	1	1
D104	10	2	2	1
D104	10	3	2	1
D104	10	1		1
D104	10	2		1
D104	10	3		1
D104	11	1
D104	11	2
D104	11	3
D104	11	1
D104	11	2
D104	11	3
D104	12	1		1
D104	12	2		1
D104	12	3		1
D104	12	1	1	1
D104	12	2	2	1
D104	12	3	2	1
D104	13	1	2	1
D104	13	2	2	1
D104	13	3	2	1
D104	13	1		1
D104	13	2		1
D104	13	3		1
D104	14	1		1
D104	14	2		1
D104	14	3		1
D104	14	1		1
D104	14	2		1
D104	14	3		1
D105	1	1
D105	1	2
D105	1	3
D105	1	1
D105	1	2
D105	1	3
D105	2	1
D105	2	2
D105	2	3
D105	2	1
D105	2	2
D105	2	3
D105	3	1
D105	3	2
D105	3	3
D105	3	1
D105	3	2
D105	3	3
D105	4	1		1
D105	4	2		1
D105	4	3		1
D105	4	1	2	1
D105	4	2	1	1
D105	4	3	1	1
D105	5	1		1
D105	5	2		1
D105	5	3		1
D105	5	1		1
D105	5	2		1
D105	5	3		1
D105	6	1		1
D105	6	2		1
D105	6	3		1
D105	6	1		1
D105	6	2		1
D105	6	3		1
D105	7	1		1
D105	7	2		1
D105	7	3		1
D105	7	1		1
D105	7	2		1
D105	7	3		1
D105	8	1		1
D105	8	2		1
D105	8	3		1
D105	8	1		1
D105	8	2		1
D105	8	3		1
D105	9	1		1
D105	9	2		1
D105	9	3		1
D105	9	1		1
D105	9	2		1
D105	9	3		1
D105	10	1		1
D105	10	2		1
D105	10	3		1
D105	10	1	1	1
D105	10	2	1	1
D105	10	3	1	1
D105	11	1
D105	11	2
D105	11	3
D105	11	1
D105	11	2
D105	11	3
D105	12	1
D105	12	2
D105	12	3
D105	12	1
D105	12	2
D105	12	3
D105	13	1		1
D105	13	2		1
D105	13	3		1
D105	13	1		1
D105	13	2		1
D105	13	3		1
D105	14	1
D105	14	2
D105	14	3
D105	14	1
D105	14	2
D105	14	3
D106	1	1		1
D106	1	2		1
D106	1	3		1
D106	1	1		1
D106	1	2		1
D106	1	3		1
D106	2	1		1
D106	2	2		1
D106	2	3		1
D106	2	1		1
D106	2	2		1
D106	2	3		1
D106	3	1	2	1
D106	3	2	2	1
D106	3	3	1	1
D106	3	1		1
D106	3	2		1
D106	3	3		1
D106	4	1		1
D106	4	2		1
D106	4	3		1
D106	4	1		1
D106	4	2		1
D106	4	3		1
D106	5	1
D106	5	2
D106	5	3
D106	5	1
D106	5	2
D106	5	3
D106	6	1
D106	6	2
D106	6	3
D106	6	1
D106	6	2
D106	6	3
D106	7	1		1
D106	7	2		1
D106	7	3		1
D106	7	1		1
D106	7	2		1
D106	7	3		1
D106	8	1		1
D106	8	2		1
D106	8	3		1
D106	8	1		1
D106	8	2		1
D106	8	3		1
D106	9	1	2	1
D106	9	2	2	1
D106	9	3	1	1
D106	9	1		1
D106	9	2		1
D106	9	3		1
D106	10	1		1
D106	10	2		1
D106	10	3		1
D106	10	1		1
D106	10	2		1
D106	10	3		1
D106	11	1	1	1
D106	11	2	1	1
D106	11	3	2	1
D106	11	1		1
D106	11	2		1
D106	11	3		1
D106	12	1		1
D106	12	2		1
D106	12	3		1
D106	12	1		1
D106	12	2		1
D106	12	3		1
D106	13	1		1
D106	13	2		1
D106	13	3		1
D106	13	1		1
D106	13	2		1
D106	13	3		1
D106	14	1		1
D106	14	2		1
D106	14	3		1
D106	14	1		1
D106	14	2		1
D106	14	3		1
D107	1	1		1
D107	1	2		1
D107	1	3		1
D107	1	1	2	1
D107	1	2	2	1
D107	1	3	1	1
D107	2	1		1
D107	2	2		1
D107	2	3		1
D107	2	1		1
D107	2	2		1
D107	2	3		1
D107	3	1	2	1
D107	3	2	2	1
D107	3	3	2	1
D107	3	1		1
D107	3	2		1
D107	3	3		1
D107	4	1		1
D107	4	2		1
D107	4	3		1
D107	4	1		1
D107	4	2		1
D107	4	3		1
D107	5	1		1
D107	5	2		1
D107	5	3		1
D107	5	1		1
D107	5	2		1
D107	5	3		1
D107	6	1
D107	6	2
D107	6	3
D107	6	1
D107	6	2
D107	6	3
D107	7	1		1
D107	7	2		1
D107	7	3		1
D107	7	1		1
D107	7	2		1
D107	7	3		1
D107	8	1		1
D107	8	2		1
D107	8	3		1
D107	8	1		1
D107	8	2		1
D107	8	3		1
D107	9	1		1
D107	9	2		1
D107	9	3		1
D107	9	1		1
D107	9	2		1
D107	9	3		1
D107	10	1		1
D107	10	2		1
D107	10	3		1
D107	10	1	2	1
D107	10	2	2	1
D107	10	3	2	1
D107	11	1
D107	11	2
D107	11	3
D107	11	1
D107	11	2
D107	11	3
D107	12	1
D107	12	2
D107	12	3
D107	12	1
D107	12	2
D107	12	3
D107	13	1
D107	13	2
D107	13	3
D107	13	1
D107	13	2
D107	13	3
D107	14	1
D107	14	2
D107	14	3
D107	14	1
D107	14	2
D107	14	3
D108	1	1	2	1
D108	1	2	2	1
D108	1	3	2	1
D108	1	1		1
D108	1	2		1
D108	1	3		1
D108	2	1		1
D108	2	2		1
D108	2	3		1
D108	2	1		1
D108	2	2		1
D108	2	3		1
D108	3	1	1	1
D108	3	2	2	1
D108	3	3	2	1
D108	3	1		1
D108	3	2		1
D108	3	3		1
D108	4	1		1
D108	4	2		1
D108	4	3		1
D108	4	1		1
D108	4	2		1
D108	4	3		1
D108	5	1	1	1
D108	5	2	2	1
D108	5	3	2	1
D108	5	1		1
D108	5	2		1
D108	5	3		1
D108	6	1		1
D108	6	2		1
D108	6	3		1
D108	6	1		1
D108	6	2		1
D108	6	3		1
D108	7	1		1
D108	7	2		1
D108	7	3		1
D108	7	1		1
D108	7	2		1
D108	7	3		1
D108	8	1		1
D108	8	2		1
D108	8	3		1
D108	8	1		1
D108	8	2		1
D108	8	3		1
D108	9	1		1
D108	9	2		1
D108	9	3		1
D108	9	1		1
D108	9	2		1
D108	9	3		1
D108	10	1		1
D108	10	2		1
D108	10	3		1
D108	10	1		1
D108	10	2		1
D108	10	3		1
D108	11	1		1
D108	11	2		1
D108	11	3		1
D108	11	1		1
D108	11	2		1
D108	11	3		1
D108	12	1		1
D108	12	2		1
D108	12	3		1
D108	12	1		1
D108	12	2		1
D108	12	3		1
D108	13	1		1
D108	13	2		1
D108	13	3		1
D108	13	1		1
D108	13	2		1
D108	13	3		1
D108	14	1	1	1
D108	14	2	2	1
D108	14	3	2	1
D108	14	1		1
D108	14	2		1
D108	14	3		1
D109	1	1		1
D109	1	2		1
D109	1	3		1
D109	1	1		1
D109	1	2		1
D109	1	3		1
D109	2	1		1
D109	2	2		1
D109	2	3		1
D109	2	1		1
D109	2	2		1
D109	2	3		1
D109	3	1		1
D109	3	2		1
D109	3	3		1
D109	3	1		1
D109	3	2		1
D109	3	3		1
D109	4	1		1
D109	4	2		1
D109	4	3		1
D109	4	1		1
D109	4	2		1
D109	4	3		1
D109	5	1		1
D109	5	2		1
D109	5	3		1
D109	5	1		1
D109	5	2		1
D109	5	3		1
D109	6	1		1
D109	6	2		1
D109	6	3		1
D109	6	1		1
D109	6	2		1
D109	6	3		1
D109	7	1
D109	7	2
D109	7	3
D109	7	1
D109	7	2
D109	7	3
D109	8	1		1
D109	8	2		1
D109	8	3		1
D109	8	1		1
D109	8	2		1
D109	8	3		1
D109	9	1		1
D109	9	2		1
D109	9	3		1
D109	9	1		1
D109	9	2		1
D109	9	3		1
D109	10	1		1
D109	10	2		1
D109	10	3		1
D109	10	1		1
D109	10	2		1
D109	10	3		1
D109	11	1		1
D109	11	2		1
D109	11	3		1
D109	11	1	1	1
D109	11	2	1	1
D109	11	3	2	1
D109	12	1		1
D109	12	2		1
D109	12	3		1
D109	12	1		1
D109	12	2		1
D109	12	3		1
D109	13	1		1
D109	13	2		1
D109	13	3		1
D109	13	1		1
D109	13	2		1
D109	13	3		1
D109	14	1		1
D109	14	2		1
D109	14	3		1
D109	14	1		1
D109	14	2		1
D109	14	3		1
D11	1	1	2	1
D11	1	2	1	1
D11	1	3	1	1
D11	1	1	2	1
D11	1	2	1	1
D11	1	3	1	1
D11	2	1	1	1
D11	2	2	1	1
D11	2	3	2	1
D11	2	1		1
D11	2	2		1
D11	2	3		1
D11	3	1		1
D11	3	2		1
D11	3	3		1
D11	3	1		1
D11	3	2		1
D11	3	3		1
D11	4	1		1
D11	4	2		1
D11	4	3		1
D11	4	1	2	1
D11	4	2	2	1
D11	4	3	1	1
D11	5	1		1
D11	5	2		1
D11	5	3		1
D11	5	1		1
D11	5	2		1
D11	5	3		1
D11	6	1	1	1
D11	6	2	1	1
D11	6	3	2	1
D11	6	1	1	1
D11	6	2	1	1
D11	6	3	2	1
D11	7	1
D11	7	2
D11	7	3
D11	7	1
D11	7	2
D11	7	3
D11	8	1		1
D11	8	2		1
D11	8	3		1
D11	8	1	1	1
D11	8	2	1	1
D11	8	3	2	1
D11	9	1		1
D11	9	2		1
D11	9	3		1
D11	9	1		1
D11	9	2		1
D11	9	3		1
D11	10	1	1	1
D11	10	2	2	1
D11	10	3	2	1
D11	10	1		1
D11	10	2		1
D11	10	3		1
D11	11	1	1	1
D11	11	2	1	1
D11	11	3	2	1
D11	11	1		1
D11	11	2		1
D11	11	3		1
D11	12	1
D11	12	2
D11	12	3
D11	12	1
D11	12	2
D11	12	3
D11	13	1		1
D11	13	2		1
D11	13	3		1
D11	13	1	2	1
D11	13	2	1	1
D11	13	3	1	1
D11	14	1	2	1
D11	14	2	1	1
D11	14	3	1	1
D11	14	1	2	1
D11	14	2	1	1
D11	14	3	1	1
D110	1	1	2	1
D110	1	2	2	1
D110	1	3	2	1
D110	1	1		1
D110	1	2		1
D110	1	3		1
D110	2	1		1
D110	2	2		1
D110	2	3		1
D110	2	1		1
D110	2	2		1
D110	2	3		1
D110	3	1		1
D110	3	2		1
D110	3	3		1
D110	3	1		1
D110	3	2		1
D110	3	3		1
D110	4	1		1
D110	4	2		1
D110	4	3		1
D110	4	1		1
D110	4	2		1
D110	4	3		1
D110	5	1		1
D110	5	2		1
D110	5	3		1
D110	5	1		1
D110	5	2		1
D110	5	3		1
D110	6	1		1
D110	6	2		1
D110	6	3		1
D110	6	1		1
D110	6	2		1
D110	6	3		1
D110	7	1
D110	7	2
D110	7	3
D110	7	1
D110	7	2
D110	7	3
D110	8	1
D110	8	2
D110	8	3
D110	8	1
D110	8	2
D110	8	3
D110	9	1	2	1
D110	9	2	2	1
D110	9	3	2	1
D110	9	1		1
D110	9	2		1
D110	9	3		1
D110	10	1		1
D110	10	2		1
D110	10	3		1
D110	10	1		1
D110	10	2		1
D110	10	3		1
D110	11	1	1	1
D110	11	2	2	1
D110	11	3	2	1
D110	11	1		1
D110	11	2		1
D110	11	3		1
D110	12	1
D110	12	2
D110	12	3
D110	12	1
D110	12	2
D110	12	3
D110	13	1
D110	13	2
D110	13	3
D110	13	1
D110	13	2
D110	13	3
D110	14	1
D110	14	2
D110	14	3
D110	14	1
D110	14	2
D110	14	3
D111	1	1	1	1
D111	1	2	1	1
D111	1	3	1	1
D111	1	1		1
D111	1	2		1
D111	1	3		1
D111	2	1	1	1
D111	2	2	1	1
D111	2	3	1	1
D111	2	1		1
D111	2	2		1
D111	2	3		1
D111	3	1		1
D111	3	2		1
D111	3	3		1
D111	3	1		1
D111	3	2		1
D111	3	3		1
D111	4	1	2	1
D111	4	2	1	1
D111	4	3	2	1
D111	4	1	2	1
D111	4	2	2	1
D111	4	3	2	1
D111	5	1		1
D111	5	2		1
D111	5	3		1
D111	5	1	2	1
D111	5	2	2	1
D111	5	3	1	1
D111	6	1		1
D111	6	2		1
D111	6	3		1
D111	6	1		1
D111	6	2		1
D111	6	3		1
D111	7	1		1
D111	7	2		1
D111	7	3		1
D111	7	1	2	1
D111	7	2	1	1
D111	7	3	1	1
D111	8	1	2	1
D111	8	2	2	1
D111	8	3	1	1
D111	8	1		1
D111	8	2		1
D111	8	3		1
D111	9	1	2	1
D111	9	2	2	1
D111	9	3	1	1
D111	9	1		1
D111	9	2		1
D111	9	3		1
D111	10	1	1	1
D111	10	2	1	1
D111	10	3	2	1
D111	10	1	2	1
D111	10	2	2	1
D111	10	3	2	1
D111	11	1		1
D111	11	2		1
D111	11	3		1
D111	11	1		1
D111	11	2		1
D111	11	3		1
D111	12	1
D111	12	2
D111	12	3
D111	12	1
D111	12	2
D111	12	3
D111	13	1		1
D111	13	2		1
D111	13	3		1
D111	13	1	1	1
D111	13	2	2	1
D111	13	3	2	1
D111	14	1		1
D111	14	2		1
D111	14	3		1
D111	14	1		1
D111	14	2		1
D111	14	3		1
D112	1	1		1
D112	1	2		1
D112	1	3		1
D112	1	1		1
D112	1	2		1
D112	1	3		1
D112	2	1		1
D112	2	2		1
D112	2	3		1
D112	2	1		1
D112	2	2		1
D112	2	3		1
D112	3	1		1
D112	3	2		1
D112	3	3		1
D112	3	1	2	1
D112	3	2	2	1
D112	3	3	2	1
D112	4	1	2	1
D112	4	2	2	1
D112	4	3	2	1
D112	4	1		1
D112	4	2		1
D112	4	3		1
D112	5	1		1
D112	5	2		1
D112	5	3		1
D112	5	1		1
D112	5	2		1
D112	5	3		1
D112	6	1	2	1
D112	6	2	1	1
D112	6	3	1	1
D112	6	1		1
D112	6	2		1
D112	6	3		1
D112	7	1	1	1
D112	7	2	1	1
D112	7	3	2	1
D112	7	1		1
D112	7	2		1
D112	7	3		1
D112	8	1	1	1
D112	8	2	2	1
D112	8	3	2	1
D112	8	1		1
D112	8	2		1
D112	8	3		1
D112	9	1		1
D112	9	2		1
D112	9	3		1
D112	9	1		1
D112	9	2		1
D112	9	3		1
D112	10	1		1
D112	10	2		1
D112	10	3		1
D112	10	1		1
D112	10	2		1
D112	10	3		1
D112	11	1		1
D112	11	2		1
D112	11	3		1
D112	11	1		1
D112	11	2		1
D112	11	3		1
D112	12	1		1
D112	12	2		1
D112	12	3		1
D112	12	1		1
D112	12	2		1
D112	12	3		1
D112	13	1		1
D112	13	2		1
D112	13	3		1
D112	13	1		1
D112	13	2		1
D112	13	3		1
D112	14	1		1
D112	14	2		1
D112	14	3		1
D112	14	1		1
D112	14	2		1
D112	14	3		1
D113	1	1	2	1
D113	1	2	1	1
D113	1	3	2	1
D113	1	1		1
D113	1	2		1
D113	1	3		1
D113	2	1		1
D113	2	2		1
D113	2	3		1
D113	2	1		1
D113	2	2		1
D113	2	3		1
D113	3	1		1
D113	3	2		1
D113	3	3		1
D113	3	1		1
D113	3	2		1
D113	3	3		1
D113	4	1
D113	4	2
D113	4	3
D113	4	1
D113	4	2
D113	4	3
D113	5	1
D113	5	2
D113	5	3
D113	5	1
D113	5	2
D113	5	3
D113	6	1
D113	6	2
D113	6	3
D113	6	1
D113	6	2
D113	6	3
D113	7	1
D113	7	2
D113	7	3
D113	7	1
D113	7	2
D113	7	3
D113	8	1
D113	8	2
D113	8	3
D113	8	1
D113	8	2
D113	8	3
D113	9	1
D113	9	2
D113	9	3
D113	9	1
D113	9	2
D113	9	3
D113	10	1
D113	10	2
D113	10	3
D113	10	1
D113	10	2
D113	10	3
D113	11	1
D113	11	2
D113	11	3
D113	11	1
D113	11	2
D113	11	3
D113	12	1
D113	12	2
D113	12	3
D113	12	1
D113	12	2
D113	12	3
D113	13	1
D113	13	2
D113	13	3
D113	13	1
D113	13	2
D113	13	3
D113	14	1
D113	14	2
D113	14	3
D113	14	1
D113	14	2
D113	14	3
D114	1	1		1
D114	1	2		1
D114	1	3		1
D114	1	1		1
D114	1	2		1
D114	1	3		1
D114	2	1
D114	2	2
D114	2	3
D114	2	1
D114	2	2
D114	2	3
D114	3	1	2	1
D114	3	2	1	1
D114	3	3	2	1
D114	3	1		1
D114	3	2		1
D114	3	3		1
D114	4	1	1	1
D114	4	2	2	1
D114	4	3	2	1
D114	4	1		1
D114	4	2		1
D114	4	3		1
D114	5	1	2	1
D114	5	2	1	1
D114	5	3	1	1
D114	5	1		1
D114	5	2		1
D114	5	3		1
D114	6	1		1
D114	6	2		1
D114	6	3		1
D114	6	1		1
D114	6	2		1
D114	6	3		1
D114	7	1		1
D114	7	2		1
D114	7	3		1
D114	7	1	2	1
D114	7	2	1	1
D114	7	3	2	1
D114	8	1		1
D114	8	2		1
D114	8	3		1
D114	8	1		1
D114	8	2		1
D114	8	3		1
D114	9	1		1
D114	9	2		1
D114	9	3		1
D114	9	1		1
D114	9	2		1
D114	9	3		1
D114	10	1	2	1
D114	10	2	1	1
D114	10	3	2	1
D114	10	1		1
D114	10	2		1
D114	10	3		1
D114	11	1		0
D114	11	2		0
D114	11	3		0
D114	11	1		0
D114	11	2		0
D114	11	3		0
D114	12	1		1
D114	12	2		1
D114	12	3		1
D114	12	1		1
D114	12	2		1
D114	12	3		1
D114	13	1		1
D114	13	2		1
D114	13	3		1
D114	13	1		1
D114	13	2		1
D114	13	3		1
D114	14	1	2	1
D114	14	2	2	1
D114	14	3	1	1
D114	14	1		1
D114	14	2		1
D114	14	3		1
D115	1	1	1	1
D115	1	2	1	1
D115	1	3	2	1
D115	1	1	1	1
D115	1	2	1	1
D115	1	3	1	1
D115	2	1	1	1
D115	2	2	2	1
D115	2	3	1	1
D115	2	1	1	1
D115	2	2	1	1
D115	2	3	1	1
D115	3	1
D115	3	2
D115	3	3
D115	3	1
D115	3	2
D115	3	3
D115	4	1	1	1
D115	4	2	1	1
D115	4	3	1	1
D115	4	1	1	1
D115	4	2	1	1
D115	4	3	1	1
D115	5	1	1	1
D115	5	2	1	1
D115	5	3	1	1
D115	5	1	1	1
D115	5	2	1	1
D115	5	3	1	1
D115	6	1	1	1
D115	6	2	1	1
D115	6	3	2	1
D115	6	1	1	1
D115	6	2	2	1
D115	6	3	1	1
D115	7	1	1	1
D115	7	2	1	1
D115	7	3	1	1
D115	7	1	1	1
D115	7	2	1	1
D115	7	3	1	1
D115	8	1	1	1
D115	8	2	1	1
D115	8	3	1	1
D115	8	1	1	1
D115	8	2	1	1
D115	8	3	1	1
D115	9	1	1	1
D115	9	2	1	1
D115	9	3	1	1
D115	9	1	1	1
D115	9	2	1	1
D115	9	3	1	1
D115	10	1	1	1
D115	10	2	1	1
D115	10	3	1	1
D115	10	1	1	1
D115	10	2	1	1
D115	10	3	2	1
D115	11	1	1	1
D115	11	2	1	1
D115	11	3	1	1
D115	11	1	1	1
D115	11	2	1	1
D115	11	3	1	1
D115	12	1	1	0
D115	12	2	1	0
D115	12	3	1	0
D115	12	1		0
D115	12	2		0
D115	12	3		0
D115	13	1	1	1
D115	13	2	1	1
D115	13	3	1	1
D115	13	1	1	1
D115	13	2	1	1
D115	13	3	1	1
D115	14	1	1	1
D115	14	2	1	1
D115	14	3	1	1
D115	14	1	1	1
D115	14	2	1	1
D115	14	3	1	1
D116	1	1		1
D116	1	2		1
D116	1	3		1
D116	1	1		1
D116	1	2		1
D116	1	3		1
D116	2	1	2	1
D116	2	2	1	1
D116	2	3	1	1
D116	2	1		1
D116	2	2		1
D116	2	3		1
D116	3	1	2	1
D116	3	2	2	1
D116	3	3	2	1
D116	3	1		1
D116	3	2		1
D116	3	3		1
D116	4	1	1	1
D116	4	2	1	1
D116	4	3	2	1
D116	4	1	2	1
D116	4	2	1	1
D116	4	3	1	1
D116	5	1		1
D116	5	2		1
D116	5	3		1
D116	5	1		1
D116	5	2		1
D116	5	3		1
D116	6	1		1
D116	6	2		1
D116	6	3		1
D116	6	1		1
D116	6	2		1
D116	6	3		1
D116	7	1	2	1
D116	7	2	1	1
D116	7	3	2	1
D116	7	1	2	1
D116	7	2	2	1
D116	7	3	2	1
D116	8	1	1	1
D116	8	2	1	1
D116	8	3	1	1
D116	8	1	2	1
D116	8	2	2	1
D116	8	3	2	1
D116	9	1		1
D116	9	2		1
D116	9	3		1
D116	9	1		1
D116	9	2		1
D116	9	3		1
D116	10	1	2	1
D116	10	2	2	1
D116	10	3	1	1
D116	10	1		1
D116	10	2		1
D116	10	3		1
D116	11	1	2	1
D116	11	2	2	1
D116	11	3	2	1
D116	11	1	2	1
D116	11	2	1	1
D116	11	3	2	1
D116	12	1	2	1
D116	12	2	1	1
D116	12	3	1	1
D116	12	1		1
D116	12	2		1
D116	12	3		1
D116	13	1	1	1
D116	13	2	2	1
D116	13	3	1	1
D116	13	1	2	1
D116	13	2	2	1
D116	13	3	2	1
D116	14	1	2	1
D116	14	2	1	1
D116	14	3	1	1
D116	14	1		1
D116	14	2		1
D116	14	3		1
D117	1	1	1	1
D117	1	2	2	1
D117	1	3	2	1
D117	1	1		1
D117	1	2		1
D117	1	3		1
D117	2	1	2	1
D117	2	2	2	1
D117	2	3	2	1
D117	2	1		1
D117	2	2		1
D117	2	3		1
D117	3	1	2	1
D117	3	2	2	1
D117	3	3	1	1
D117	3	1		1
D117	3	2		1
D117	3	3		1
D117	4	1		1
D117	4	2		1
D117	4	3		1
D117	4	1		1
D117	4	2		1
D117	4	3		1
D117	5	1	1	1
D117	5	2	2	1
D117	5	3	1	1
D117	5	1		1
D117	5	2		1
D117	5	3		1
D117	6	1		1
D117	6	2		1
D117	6	3		1
D117	6	1		1
D117	6	2		1
D117	6	3		1
D117	7	1		1
D117	7	2		1
D117	7	3		1
D117	7	1		1
D117	7	2		1
D117	7	3		1
D117	8	1		1
D117	8	2		1
D117	8	3		1
D117	8	1		1
D117	8	2		1
D117	8	3		1
D117	9	1	2	1
D117	9	2	2	1
D117	9	3	1	1
D117	9	1		1
D117	9	2		1
D117	9	3		1
D117	10	1	2	1
D117	10	2	2	1
D117	10	3	1	1
D117	10	1		1
D117	10	2		1
D117	10	3		1
D117	11	1		1
D117	11	2		1
D117	11	3		1
D117	11	1	2	1
D117	11	2	2	1
D117	11	3	2	1
D117	12	1	1	1
D117	12	2	2	1
D117	12	3	1	1
D117	12	1		1
D117	12	2		1
D117	12	3		1
D117	13	1	2	1
D117	13	2	2	1
D117	13	3	1	1
D117	13	1		1
D117	13	2		1
D117	13	3		1
D117	14	1	2	1
D117	14	2	2	1
D117	14	3	1	1
D117	14	1		1
D117	14	2		1
D117	14	3		1
D118	1	1
D118	1	2
D118	1	3
D118	1	1
D118	1	2
D118	1	3
D118	2	1	2	1
D118	2	2	1	1
D118	2	3	1	1
D118	2	1		1
D118	2	2		1
D118	2	3		1
D118	3	1		1
D118	3	2		1
D118	3	3		1
D118	3	1		1
D118	3	2		1
D118	3	3		1
D118	4	1
D118	4	2
D118	4	3
D118	4	1
D118	4	2
D118	4	3
D118	5	1
D118	5	2
D118	5	3
D118	5	1
D118	5	2
D118	5	3
D118	6	1		1
D118	6	2		1
D118	6	3		1
D118	6	1		1
D118	6	2		1
D118	6	3		1
D118	7	1
D118	7	2
D118	7	3
D118	7	1
D118	7	2
D118	7	3
D118	8	1
D118	8	2
D118	8	3
D118	8	1
D118	8	2
D118	8	3
D118	9	1		1
D118	9	2		1
D118	9	3		1
D118	9	1	1	1
D118	9	2	1	1
D118	9	3	2	1
D118	10	1	2	1
D118	10	2	2	1
D118	10	3	2	1
D118	10	1		1
D118	10	2		1
D118	10	3		1
D118	11	1	1	1
D118	11	2	2	1
D118	11	3	2	1
D118	11	1		1
D118	11	2		1
D118	11	3		1
D118	12	1
D118	12	2
D118	12	3
D118	12	1
D118	12	2
D118	12	3
D118	13	1
D118	13	2
D118	13	3
D118	13	1
D118	13	2
D118	13	3
D118	14	1
D118	14	2
D118	14	3
D118	14	1
D118	14	2
D118	14	3
D119	1	1		1
D119	1	2		1
D119	1	3		1
D119	1	1		1
D119	1	2		1
D119	1	3		1
D119	2	1		0
D119	2	2		0
D119	2	3		0
D119	2	1		0
D119	2	2		0
D119	2	3		0
D119	3	1		1
D119	3	2		1
D119	3	3		1
D119	3	1	1	1
D119	3	2	1	1
D119	3	3	2	1
D119	4	1		1
D119	4	2		1
D119	4	3		1
D119	4	1	1	1
D119	4	2	2	1
D119	4	3	1	1
D119	5	1
D119	5	2
D119	5	3
D119	5	1
D119	5	2
D119	5	3
D119	6	1		1
D119	6	2		1
D119	6	3		1
D119	6	1		1
D119	6	2		1
D119	6	3		1
D119	7	1
D119	7	2
D119	7	3
D119	7	1
D119	7	2
D119	7	3
D119	8	1		1
D119	8	2		1
D119	8	3		1
D119	8	1	2	1
D119	8	2	2	1
D119	8	3	2	1
D119	9	1	1	1
D119	9	2	1	1
D119	9	3	1	1
D119	9	1		1
D119	9	2		1
D119	9	3		1
D119	10	1
D119	10	2
D119	10	3
D119	10	1
D119	10	2
D119	10	3
D119	11	1		1
D119	11	2		1
D119	11	3		1
D119	11	1		1
D119	11	2		1
D119	11	3		1
D119	12	1		1
D119	12	2		1
D119	12	3		1
D119	12	1		1
D119	12	2		1
D119	12	3		1
D119	13	1		1
D119	13	2		1
D119	13	3		1
D119	13	1		1
D119	13	2		1
D119	13	3		1
D119	14	1		1
D119	14	2		1
D119	14	3		1
D119	14	1		1
D119	14	2		1
D119	14	3		1
D12	1	1		1
D12	1	2		1
D12	1	3		1
D12	1	1		1
D12	1	2		1
D12	1	3		1
D12	2	1		1
D12	2	2		1
D12	2	3		1
D12	2	1		1
D12	2	2		1
D12	2	3		1
D12	3	1		1
D12	3	2		1
D12	3	3		1
D12	3	1		1
D12	3	2		1
D12	3	3		1
D12	4	1		1
D12	4	2		1
D12	4	3		1
D12	4	1		1
D12	4	2		1
D12	4	3		1
D12	5	1		1
D12	5	2		1
D12	5	3		1
D12	5	1		1
D12	5	2		1
D12	5	3		1
D12	6	1		1
D12	6	2		1
D12	6	3		1
D12	6	1		1
D12	6	2		1
D12	6	3		1
D12	7	1		1
D12	7	2		1
D12	7	3		1
D12	7	1		1
D12	7	2		1
D12	7	3		1
D12	8	1		1
D12	8	2		1
D12	8	3		1
D12	8	1		1
D12	8	2		1
D12	8	3		1
D12	9	1		1
D12	9	2		1
D12	9	3		1
D12	9	1		1
D12	9	2		1
D12	9	3		1
D12	10	1		1
D12	10	2		1
D12	10	3		1
D12	10	1		1
D12	10	2		1
D12	10	3		1
D12	11	1		1
D12	11	2		1
D12	11	3		1
D12	11	1		1
D12	11	2		1
D12	11	3		1
D12	12	1		1
[truncated: 19,589 more rows]

## Sheet: Figure 1c
PN	DAY	behavior_followup_type	behavior_followup
D1	1	1
D1	1	2
D1	1	3
D1	1	1	2
D1	1	2	2
D1	1	3	2
D1	2	1	2
D1	2	2	2
D1	2	3	2
D1	2	1	2
D1	2	2	2
D1	2	3	2
D1	3	1	2
D1	3	2	1
D1	3	3	1
D1	3	1	2
D1	3	2	2
D1	3	3	2
D1	4	1
D1	4	2
D1	4	3
D1	4	1	2
D1	4	2	2
D1	4	3	2
D1	5	1	2
D1	5	2	2
D1	5	3	1
D1	5	1	2
D1	5	2	2
D1	5	3	1
D1	6	1	2
D1	6	2	2
D1	6	3	2
D1	6	1	2
D1	6	2	1
D1	6	3	1
D1	7	1
D1	7	2
D1	7	3
D1	7	1	2
D1	7	2	2
D1	7	3	2
D1	8	1	2
D1	8	2	1
D1	8	3	1
D1	8	1	2
D1	8	2	1
D1	8	3	1
D1	9	1
D1	9	2
D1	9	3
D1	9	1	2
D1	9	2	2
D1	9	3	2
D1	10	1
D1	10	2
D1	10	3
D1	10	1	2
D1	10	2	2
D1	10	3	2
D1	11	1
D1	11	2
D1	11	3
D1	11	1	2
D1	11	2	2
D1	11	3	2
D1	12	1	2
D1	12	2	1
D1	12	3	2
D1	12	1	2
D1	12	2	2
D1	12	3	2
D1	13	1	1
D1	13	2	1
D1	13	3	2
D1	13	1
D1	13	2
D1	13	3
D1	14	1
D1	14	2
D1	14	3
D1	14	1
D1	14	2
D1	14	3
D10	1	1	1
D10	1	2	1
D10	1	3	1
D10	1	1
D10	1	2
D10	1	3
D10	2	1
D10	2	2
D10	2	3
D10	2	1
D10	2	2
D10	2	3
D10	3	1
D10	3	2
D10	3	3
D10	3	1
D10	3	2
D10	3	3
D10	4	1
D10	4	2
D10	4	3
D10	4	1
D10	4	2
D10	4	3
D10	5	1
D10	5	2
D10	5	3
D10	5	1	2
D10	5	2	1
D10	5	3	1
D10	6	1
D10	6	2
D10	6	3
D10	6	1
D10	6	2
D10	6	3
D10	7	1
D10	7	2
D10	7	3
D10	7	1
D10	7	2
D10	7	3
D10	8	1
D10	8	2
D10	8	3
D10	8	1
D10	8	2
D10	8	3
D10	9	1
D10	9	2
D10	9	3
D10	9	1
D10	9	2
D10	9	3
D10	10	1	2
D10	10	2	1
D10	10	3	2
D10	10	1
D10	10	2
D10	10	3
D10	11	1
D10	11	2
D10	11	3
D10	11	1
D10	11	2
D10	11	3
D10	12	1
D10	12	2
D10	12	3
D10	12	1
D10	12	2
D10	12	3
D10	13	1
D10	13	2
D10	13	3
D10	13	1
D10	13	2
D10	13	3
D10	14	1
D10	14	2
D10	14	3
D10	14	1
D10	14	2
D10	14	3
D100	1	1
D100	1	2
D100	1	3
D100	1	1
D100	1	2
D100	1	3
D100	2	1
D100	2	2
D100	2	3
D100	2	1	2
D100	2	2	2
D100	2	3	2
D100	3	1
D100	3	2
D100	3	3
D100	3	1
D100	3	2
D100	3	3
D100	4	1	2
D100	4	2	2
D100	4	3	2
D100	4	1
D100	4	2
D100	4	3
D100	5	1
D100	5	2
D100	5	3
D100	5	1
D100	5	2
D100	5	3
D100	6	1
D100	6	2
D100	6	3
D100	6	1
D100	6	2
D100	6	3
D100	7	1
D100	7	2
D100	7	3
D100	7	1
D100	7	2
D100	7	3
D100	8	1
D100	8	2
D100	8	3
D100	8	1
D100	8	2
D100	8	3
D100	9	1
D100	9	2
D100	9	3
D100	9	1
D100	9	2
D100	9	3
D100	10	1
D100	10	2
D100	10	3
D100	10	1
D100	10	2
D100	10	3
D100	11	1
D100	11	2
D100	11	3
D100	11	1
D100	11	2
D100	11	3
D100	12	1
D100	12	2
D100	12	3
D100	12	1
D100	12	2
D100	12	3
D100	13	1
D100	13	2
D100	13	3
D100	13	1
D100	13	2
D100	13	3
D100	14	1
D100	14	2
D100	14	3
D100	14	1
D100	14	2
D100	14	3
D101	1	1
D101	1	2
D101	1	3
D101	1	1
D101	1	2
D101	1	3
D101	2	1	2
D101	2	2	2
D101	2	3	2
D101	2	1
D101	2	2
D101	2	3
D101	3	1	2
D101	3	2	2
D101	3	3	2
D101	3	1
D101	3	2
D101	3	3
D101	4	1	2
D101	4	2	1
D101	4	3	1
D101	4	1
D101	4	2
D101	4	3
D101	5	1
D101	5	2
D101	5	3
D101	5	1
D101	5	2
D101	5	3
D101	6	1
D101	6	2
D101	6	3
D101	6	1
D101	6	2
D101	6	3
D101	7	1	2
D101	7	2	2
D101	7	3	2
D101	7	1
D101	7	2
D101	7	3
D101	8	1
D101	8	2
D101	8	3
D101	8	1
D101	8	2
D101	8	3
D101	9	1	2
D101	9	2	1
D101	9	3	2
D101	9	1
D101	9	2
D101	9	3
D101	10	1
D101	10	2
D101	10	3
D101	10	1
D101	10	2
D101	10	3
D101	11	1	2
D101	11	2	2
D101	11	3	2
D101	11	1
D101	11	2
D101	11	3
D101	12	1
D101	12	2
D101	12	3
D101	12	1	2
D101	12	2	2
D101	12	3	2
D101	13	1	2
D101	13	2	2
D101	13	3	2
D101	13	1
D101	13	2
D101	13	3
D101	14	1
D101	14	2
D101	14	3
D101	14	1
D101	14	2
D101	14	3
D102	1	1	2
D102	1	2	1
D102	1	3	2
D102	1	1
D102	1	2
D102	1	3
D102	2	1
D102	2	2
D102	2	3
D102	2	1
D102	2	2
D102	2	3
D102	3	1
D102	3	2
D102	3	3
D102	3	1
D102	3	2
D102	3	3
D102	4	1
D102	4	2
D102	4	3
D102	4	1
D102	4	2
D102	4	3
D102	5	1
D102	5	2
D102	5	3
D102	5	1
D102	5	2
D102	5	3
D102	6	1
D102	6	2
D102	6	3
D102	6	1
D102	6	2
D102	6	3
D102	7	1
D102	7	2
D102	7	3
D102	7	1
D102	7	2
D102	7	3
D102	8	1
D102	8	2
D102	8	3
D102	8	1
D102	8	2
D102	8	3
D102	9	1
D102	9	2
D102	9	3
D102	9	1
D102	9	2
D102	9	3
D102	10	1
D102	10	2
D102	10	3
D102	10	1
D102	10	2
D102	10	3
D102	11	1
D102	11	2
D102	11	3
D102	11	1
D102	11	2
D102	11	3
D102	12	1
D102	12	2
D102	12	3
D102	12	1
D102	12	2
D102	12	3
D102	13	1
D102	13	2
D102	13	3
D102	13	1
D102	13	2
D102	13	3
D102	14	1
D102	14	2
D102	14	3
D102	14	1
D102	14	2
D102	14	3
D103	1	1	1
D103	1	2	1
D103	1	3	1
D103	1	1
D103	1	2
D103	1	3
D103	2	1	2
D103	2	2	1
D103	2	3	2
D103	2	1
D103	2	2
D103	2	3
D103	3	1
D103	3	2
D103	3	3
D103	3	1
D103	3	2
D103	3	3
D103	4	1	2
D103	4	2	2
D103	4	3	2
D103	4	1
D103	4	2
D103	4	3
D103	5	1	1
D103	5	2	1
D103	5	3	2
D103	5	1	1
D103	5	2	1
D103	5	3	1
D103	6	1	1
D103	6	2	1
D103	6	3	1
D103	6	1	1
D103	6	2	1
D103	6	3	1
D103	7	1	1
D103	7	2	1
D103	7	3	1
D103	7	1	1
D103	7	2	1
D103	7	3	1
D103	8	1
D103	8	2
D103	8	3
D103	8	1
D103	8	2
D103	8	3
D103	9	1
D103	9	2
D103	9	3
D103	9	1
D103	9	2
D103	9	3
D103	10	1	1
D103	10	2	1
D103	10	3	1
D103	10	1
D103	10	2
D103	10	3
D103	11	1	1
D103	11	2	1
D103	11	3	2
D103	11	1
D103	11	2
D103	11	3
D103	12	1	2
D103	12	2	1
D103	12	3	1
D103	12	1	2
D103	12	2	1
D103	12	3	2
D103	13	1	1
D103	13	2	1
D103	13	3	1
D103	13	1	2
D103	13	2	1
D103	13	3	2
D103	14	1
D103	14	2
D103	14	3
D103	14	1
D103	14	2
D103	14	3
D104	1	1	2
D104	1	2	2
D104	1	3	2
D104	1	1
D104	1	2
D104	1	3
D104	2	1
D104	2	2
D104	2	3
D104	2	1	2
D104	2	2	2
D104	2	3	2
D104	3	1	1
D104	3	2	2
D104	3	3	2
D104	3	1	2
D104	3	2	2
D104	3	3	2
D104	4	1
D104	4	2
D104	4	3
D104	4	1
D104	4	2
D104	4	3
D104	5	1	2
D104	5	2	2
D104	5	3	2
D104	5	1
D104	5	2
D104	5	3
D104	6	1
D104	6	2
D104	6	3
D104	6	1
D104	6	2
D104	6	3
D104	7	1	2
D104	7	2	2
D104	7	3	2
D104	7	1
D104	7	2
D104	7	3
D104	8	1
D104	8	2
D104	8	3
D104	8	1
D104	8	2
D104	8	3
D104	9	1
D104	9	2
D104	9	3
D104	9	1
D104	9	2
D104	9	3
D104	10	1	1
D104	10	2	2
D104	10	3	2
D104	10	1
D104	10	2
D104	10	3
D104	11	1
D104	11	2
D104	11	3
D104	11	1
D104	11	2
D104	11	3
D104	12	1
D104	12	2
D104	12	3
D104	12	1	1
D104	12	2	2
D104	12	3	2
D104	13	1	2
D104	13	2	2
D104	13	3	2
D104	13	1
D104	13	2
D104	13	3
D104	14	1
D104	14	2
D104	14	3
D104	14	1
D104	14	2
D104	14	3
D105	1	1
D105	1	2
D105	1	3
D105	1	1
D105	1	2
D105	1	3
D105	2	1
D105	2	2
D105	2	3
D105	2	1
D105	2	2
D105	2	3
D105	3	1
D105	3	2
D105	3	3
D105	3	1
D105	3	2
D105	3	3
D105	4	1
D105	4	2
D105	4	3
D105	4	1
D105	4	2
D105	4	3
D105	5	1
D105	5	2
D105	5	3
D105	5	1
D105	5	2
D105	5	3
D105	6	1
D105	6	2
D105	6	3
D105	6	1
D105	6	2
D105	6	3
D105	7	1
D105	7	2
D105	7	3
D105	7	1
D105	7	2
D105	7	3
D105	8	1
D105	8	2
D105	8	3
D105	8	1
D105	8	2
D105	8	3
D105	9	1
D105	9	2
D105	9	3
D105	9	1
D105	9	2
D105	9	3
D105	10	1
D105	10	2
D105	10	3
D105	10	1	2
D105	10	2	1
D105	10	3	1
D105	11	1
D105	11	2
D105	11	3
D105	11	1
D105	11	2
D105	11	3
D105	12	1
D105	12	2
D105	12	3
D105	12	1
D105	12	2
D105	12	3
D105	13	1
D105	13	2
D105	13	3
D105	13	1
D105	13	2
D105	13	3
D105	14	1
D105	14	2
D105	14	3
D105	14	1
D105	14	2
D105	14	3
D106	1	1
D106	1	2
D106	1	3
D106	1	1
D106	1	2
D106	1	3
D106	2	1
D106	2	2
D106	2	3
D106	2	1
D106	2	2
D106	2	3
D106	3	1	2
D106	3	2	1
D106	3	3	1
D106	3	1
D106	3	2
D106	3	3
D106	4	1
D106	4	2
D106	4	3
D106	4	1
D106	4	2
D106	4	3
D106	5	1
D106	5	2
D106	5	3
D106	5	1
D106	5	2
D106	5	3
D106	6	1
D106	6	2
D106	6	3
D106	6	1
D106	6	2
D106	6	3
D106	7	1
D106	7	2
D106	7	3
D106	7	1
D106	7	2
D106	7	3
D106	8	1
D106	8	2
D106	8	3
D106	8	1
D106	8	2
D106	8	3
D106	9	1	2
D106	9	2	1
D106	9	3	1
D106	9	1
D106	9	2
D106	9	3
D106	10	1
D106	10	2
D106	10	3
D106	10	1
D106	10	2
D106	10	3
D106	11	1	1
D106	11	2	1
D106	11	3	2
D106	11	1
D106	11	2
D106	11	3
D106	12	1
D106	12	2
D106	12	3
D106	12	1
D106	12	2
D106	12	3
D106	13	1
D106	13	2
D106	13	3
D106	13	1
D106	13	2
D106	13	3
D106	14	1
D106	14	2
D106	14	3
D106	14	1
D106	14	2
D106	14	3
D107	1	1
D107	1	2
D107	1	3
D107	1	1	2
D107	1	2	2
D107	1	3	1
D107	2	1
D107	2	2
D107	2	3
D107	2	1
D107	2	2
D107	2	3
D107	3	1	2
D107	3	2	1
D107	3	3	2
D107	3	1
D107	3	2
D107	3	3
D107	4	1
D107	4	2
D107	4	3
D107	4	1
D107	4	2
D107	4	3
D107	5	1
D107	5	2
D107	5	3
D107	5	1
D107	5	2
D107	5	3
D107	6	1
D107	6	2
D107	6	3
D107	6	1
D107	6	2
D107	6	3
D107	7	1
D107	7	2
D107	7	3
D107	7	1
D107	7	2
D107	7	3
D107	8	1
D107	8	2
D107	8	3
D107	8	1
D107	8	2
D107	8	3
D107	9	1
D107	9	2
D107	9	3
D107	9	1
D107	9	2
D107	9	3
D107	10	1
D107	10	2
D107	10	3
D107	10	1
D107	10	2
D107	10	3
D107	11	1
D107	11	2
D107	11	3
D107	11	1
D107	11	2
D107	11	3
D107	12	1
D107	12	2
D107	12	3
D107	12	1
D107	12	2
D107	12	3
D107	13	1
D107	13	2
D107	13	3
D107	13	1
D107	13	2
D107	13	3
D107	14	1
D107	14	2
D107	14	3
D107	14	1
D107	14	2
D107	14	3
D108	1	1	2
D108	1	2	2
D108	1	3	2
D108	1	1
D108	1	2
D108	1	3
D108	2	1
D108	2	2
D108	2	3
D108	2	1
D108	2	2
D108	2	3
D108	3	1	2
D108	3	2	2
D108	3	3	2
D108	3	1
D108	3	2
D108	3	3
D108	4	1
D108	4	2
D108	4	3
D108	4	1
D108	4	2
D108	4	3
D108	5	1	2
D108	5	2	2
D108	5	3	1
D108	5	1
D108	5	2
D108	5	3
D108	6	1
D108	6	2
D108	6	3
D108	6	1
D108	6	2
D108	6	3
D108	7	1
D108	7	2
D108	7	3
D108	7	1
D108	7	2
D108	7	3
D108	8	1
D108	8	2
D108	8	3
D108	8	1
D108	8	2
D108	8	3
D108	9	1
D108	9	2
D108	9	3
D108	9	1
D108	9	2
D108	9	3
D108	10	1
D108	10	2
D108	10	3
D108	10	1
D108	10	2
D108	10	3
D108	11	1
D108	11	2
D108	11	3
D108	11	1
D108	11	2
D108	11	3
D108	12	1
D108	12	2
D108	12	3
D108	12	1
D108	12	2
D108	12	3
D108	13	1
D108	13	2
D108	13	3
D108	13	1
D108	13	2
D108	13	3
D108	14	1	2
D108	14	2	2
D108	14	3	2
D108	14	1
D108	14	2
D108	14	3
D109	1	1
D109	1	2
D109	1	3
D109	1	1
D109	1	2
D109	1	3
D109	2	1
D109	2	2
D109	2	3
D109	2	1
D109	2	2
D109	2	3
D109	3	1
D109	3	2
D109	3	3
D109	3	1
D109	3	2
D109	3	3
D109	4	1
D109	4	2
D109	4	3
D109	4	1
D109	4	2
D109	4	3
D109	5	1
D109	5	2
D109	5	3
D109	5	1
D109	5	2
D109	5	3
D109	6	1
D109	6	2
D109	6	3
D109	6	1
D109	6	2
D109	6	3
D109	7	1
D109	7	2
D109	7	3
D109	7	1
D109	7	2
D109	7	3
D109	8	1
D109	8	2
D109	8	3
D109	8	1
D109	8	2
D109	8	3
D109	9	1
D109	9	2
D109	9	3
D109	9	1
D109	9	2
D109	9	3
D109	10	1
D109	10	2
D109	10	3
D109	10	1
D109	10	2
D109	10	3
D109	11	1
D109	11	2
D109	11	3
D109	11	1	1
D109	11	2	1
D109	11	3	1
D109	12	1
D109	12	2
D109	12	3
D109	12	1
D109	12	2
D109	12	3
D109	13	1
D109	13	2
D109	13	3
D109	13	1
D109	13	2
D109	13	3
D109	14	1
D109	14	2
D109	14	3
D109	14	1
D109	14	2
D109	14	3
D11	1	1	2
D11	1	2	1
D11	1	3	1
D11	1	1	2
D11	1	2	1
D11	1	3	1
D11	2	1	1
D11	2	2	1
D11	2	3	1
D11	2	1
D11	2	2
D11	2	3
D11	3	1
D11	3	2
D11	3	3
D11	3	1
D11	3	2
D11	3	3
D11	4	1
D11	4	2
D11	4	3
D11	4	1	2
D11	4	2	2
D11	4	3	1
D11	5	1
D11	5	2
D11	5	3
D11	5	1
D11	5	2
D11	5	3
D11	6	1	1
D11	6	2	1
D11	6	3	2
D11	6	1	1
D11	6	2	2
D11	6	3	2
D11	7	1
D11	7	2
D11	7	3
D11	7	1
D11	7	2
D11	7	3
D11	8	1
D11	8	2
D11	8	3
D11	8	1	1
D11	8	2	1
D11	8	3	2
D11	9	1
D11	9	2
D11	9	3
D11	9	1
D11	9	2
D11	9	3
D11	10	1	1
D11	10	2	1
D11	10	3	2
D11	10	1
D11	10	2
D11	10	3
D11	11	1	1
D11	11	2	1
D11	11	3	1
D11	11	1
D11	11	2
D11	11	3
D11	12	1
D11	12	2
D11	12	3
D11	12	1
D11	12	2
D11	12	3
D11	13	1
D11	13	2
D11	13	3
D11	13	1	2
D11	13	2	1
D11	13	3	1
D11	14	1	2
D11	14	2	1
D11	14	3	1
D11	14	1	2
D11	14	2	1
D11	14	3	1
D110	1	1	2
D110	1	2	2
D110	1	3	2
D110	1	1
D110	1	2
D110	1	3
D110	2	1
D110	2	2
D110	2	3
D110	2	1
D110	2	2
D110	2	3
D110	3	1
D110	3	2
D110	3	3
D110	3	1
D110	3	2
D110	3	3
D110	4	1
D110	4	2
D110	4	3
D110	4	1
D110	4	2
D110	4	3
D110	5	1
D110	5	2
D110	5	3
D110	5	1
D110	5	2
D110	5	3
D110	6	1
D110	6	2
D110	6	3
D110	6	1
D110	6	2
D110	6	3
D110	7	1
D110	7	2
D110	7	3
D110	7	1
D110	7	2
D110	7	3
D110	8	1
D110	8	2
D110	8	3
D110	8	1
D110	8	2
D110	8	3
D110	9	1	2
D110	9	2	2
D110	9	3	2
D110	9	1
D110	9	2
D110	9	3
D110	10	1
D110	10	2
D110	10	3
D110	10	1
D110	10	2
D110	10	3
D110	11	1	2
D110	11	2	2
D110	11	3	2
D110	11	1
D110	11	2
D110	11	3
D110	12	1
D110	12	2
D110	12	3
D110	12	1
D110	12	2
D110	12	3
D110	13	1
D110	13	2
D110	13	3
D110	13	1
D110	13	2
D110	13	3
D110	14	1
D110	14	2
D110	14	3
D110	14	1
D110	14	2
D110	14	3
D111	1	1	2
D111	1	2	1
D111	1	3	1
D111	1	1
D111	1	2
D111	1	3
D111	2	1	2
D111	2	2	1
D111	2	3	1
D111	2	1
D111	2	2
D111	2	3
D111	3	1
D111	3	2
D111	3	3
D111	3	1
D111	3	2
D111	3	3
D111	4	1	2
D111	4	2	2
D111	4	3	2
D111	4	1	2
D111	4	2	2
D111	4	3	1
D111	5	1
D111	5	2
D111	5	3
D111	5	1	2
D111	5	2	1
D111	5	3	1
D111	6	1
D111	6	2
D111	6	3
D111	6	1
D111	6	2
D111	6	3
D111	7	1
D111	7	2
D111	7	3
D111	7	1	2
D111	7	2	1
D111	7	3	1
D111	8	1	2
D111	8	2	2
D111	8	3	2
D111	8	1
D111	8	2
D111	8	3
D111	9	1	2
D111	9	2	2
D111	9	3	2
D111	9	1
D111	9	2
D111	9	3
D111	10	1	1
D111	10	2	1
D111	10	3	2
D111	10	1	2
D111	10	2	2
D111	10	3	2
D111	11	1
D111	11	2
D111	11	3
D111	11	1
D111	11	2
D111	11	3
D111	12	1
D111	12	2
D111	12	3
D111	12	1
D111	12	2
D111	12	3
D111	13	1
D111	13	2
D111	13	3
D111	13	1	1
D111	13	2	1
D111	13	3	2
D111	14	1
D111	14	2
D111	14	3
D111	14	1
D111	14	2
D111	14	3
D112	1	1
D112	1	2
D112	1	3
D112	1	1
D112	1	2
D112	1	3
D112	2	1
D112	2	2
D112	2	3
D112	2	1
D112	2	2
D112	2	3
D112	3	1
D112	3	2
D112	3	3
D112	3	1	1
D112	3	2	2
D112	3	3	2
D112	4	1	2
D112	4	2	2
D112	4	3	2
D112	4	1
D112	4	2
D112	4	3
D112	5	1
D112	5	2
D112	5	3
D112	5	1
D112	5	2
D112	5	3
D112	6	1	2
D112	6	2	1
D112	6	3	1
D112	6	1
D112	6	2
D112	6	3
D112	7	1	2
D112	7	2	1
D112	7	3	1
D112	7	1
D112	7	2
D112	7	3
D112	8	1	2
D112	8	2	2
D112	8	3	2
D112	8	1
D112	8	2
D112	8	3
D112	9	1
D112	9	2
D112	9	3
D112	9	1
D112	9	2
D112	9	3
D112	10	1
D112	10	2
D112	10	3
D112	10	1
D112	10	2
D112	10	3
D112	11	1
D112	11	2
D112	11	3
D112	11	1
D112	11	2
D112	11	3
D112	12	1
D112	12	2
D112	12	3
D112	12	1
D112	12	2
D112	12	3
D112	13	1
D112	13	2
D112	13	3
D112	13	1
D112	13	2
D112	13	3
D112	14	1
D112	14	2
D112	14	3
D112	14	1
D112	14	2
D112	14	3
D113	1	1
D113	1	2
D113	1	3
D113	1	1
D113	1	2
D113	1	3
D113	2	1
D113	2	2
D113	2	3
D113	2	1
D113	2	2
D113	2	3
D113	3	1
D113	3	2
D113	3	3
D113	3	1
D113	3	2
D113	3	3
D113	4	1
D113	4	2
D113	4	3
D113	4	1
D113	4	2
D113	4	3
D113	5	1
D113	5	2
D113	5	3
D113	5	1
D113	5	2
D113	5	3
D113	6	1
D113	6	2
D113	6	3
D113	6	1
D113	6	2
D113	6	3
D113	7	1
D113	7	2
D113	7	3
D113	7	1
D113	7	2
D113	7	3
D113	8	1
D113	8	2
D113	8	3
D113	8	1
D113	8	2
D113	8	3
D113	9	1
D113	9	2
D113	9	3
D113	9	1
D113	9	2
D113	9	3
D113	10	1
D113	10	2
D113	10	3
D113	10	1
D113	10	2
D113	10	3
D113	11	1
D113	11	2
D113	11	3
D113	11	1
D113	11	2
D113	11	3
D113	12	1
D113	12	2
D113	12	3
D113	12	1
D113	12	2
D113	12	3
D113	13	1
D113	13	2
D113	13	3
D113	13	1
D113	13	2
D113	13	3
D113	14	1
D113	14	2
D113	14	3
D113	14	1
D113	14	2
D113	14	3
D114	1	1
D114	1	2
D114	1	3
D114	1	1
D114	1	2
D114	1	3
D114	2	1
D114	2	2
D114	2	3
D114	2	1
D114	2	2
D114	2	3
D114	3	1	2
D114	3	2	2
D114	3	3	2
D114	3	1
D114	3	2
D114	3	3
D114	4	1	2
D114	4	2	2
D114	4	3	2
D114	4	1
D114	4	2
D114	4	3
D114	5	1	2
D114	5	2	2
D114	5	3	2
D114	5	1
D114	5	2
D114	5	3
D114	6	1
D114	6	2
D114	6	3
D114	6	1
D114	6	2
D114	6	3
D114	7	1
D114	7	2
D114	7	3
D114	7	1	2
D114	7	2	2
D114	7	3	2
D114	8	1
D114	8	2
D114	8	3
D114	8	1
D114	8	2
D114	8	3
D114	9	1
D114	9	2
D114	9	3
D114	9	1
D114	9	2
D114	9	3
D114	10	1	2
D114	10	2	1
D114	10	3	1
D114	10	1
D114	10	2
D114	10	3
D114	11	1
D114	11	2
D114	11	3
D114	11	1
D114	11	2
D114	11	3
D114	12	1
D114	12	2
D114	12	3
D114	12	1
D114	12	2
D114	12	3
D114	13	1
D114	13	2
D114	13	3
D114	13	1
D114	13	2
D114	13	3
D114	14	1	1
D114	14	2	2
D114	14	3	2
D114	14	1
D114	14	2
D114	14	3
D115	1	1	1
D115	1	2	1
D115	1	3	1
D115	1	1	1
D115	1	2	2
D115	1	3	2
D115	2	1	1
D115	2	2	1
D115	2	3	1
D115	2	1	1
D115	2	2	1
D115	2	3	1
D115	3	1
D115	3	2
D115	3	3
D115	3	1
D115	3	2
D115	3	3
D115	4	1
D115	4	2
D115	4	3
D115	4	1	1
D115	4	2	1
D115	4	3	2
D115	5	1	1
D115	5	2	1
D115	5	3	2
D115	5	1	1
D115	5	2	1
D115	5	3	2
D115	6	1	1
D115	6	2	1
D115	6	3	1
D115	6	1	1
D115	6	2	1
D115	6	3	2
D115	7	1	1
D115	7	2	1
D115	7	3	1
D115	7	1	1
D115	7	2	1
D115	7	3	1
D115	8	1
D115	8	2
D115	8	3
D115	8	1
D115	8	2
D115	8	3
D115	9	1
D115	9	2
D115	9	3
D115	9	1
D115	9	2
D115	9	3
D115	10	1
D115	10	2
D115	10	3
D115	10	1
D115	10	2
D115	10	3
D115	11	1
D115	11	2
D115	11	3
D115	11	1
D115	11	2
D115	11	3
D115	12	1
D115	12	2
D115	12	3
D115	12	1
D115	12	2
D115	12	3
D115	13	1
D115	13	2
D115	13	3
D115	13	1
D115	13	2
D115	13	3
D115	14	1
D115	14	2
D115	14	3
D115	14	1
D115	14	2
D115	14	3
D116	1	1
D116	1	2
D116	1	3
D116	1	1
D116	1	2
D116	1	3
D116	2	1	2
D116	2	2	1
D116	2	3	1
D116	2	1
D116	2	2
D116	2	3
D116	3	1	2
D116	3	2	2
D116	3	3	1
D116	3	1
D116	3	2
D116	3	3
D116	4	1	1
D116	4	2	2
D116	4	3	1
D116	4	1	2
D116	4	2	1
D116	4	3	1
D116	5	1
D116	5	2
D116	5	3
D116	5	1
D116	5	2
D116	5	3
D116	6	1
D116	6	2
D116	6	3
D116	6	1
D116	6	2
D116	6	3
D116	7	1	1
D116	7	2	2
D116	7	3	1
D116	7	1	2
D116	7	2	2
D116	7	3	1
D116	8	1	1
D116	8	2	1
D116	8	3	2
D116	8	1	2
D116	8	2	2
D116	8	3	2
D116	9	1
D116	9	2
D116	9	3
D116	9	1
D116	9	2
D116	9	3
D116	10	1	2
D116	10	2	2
D116	10	3	1
D116	10	1
D116	10	2
D116	10	3
D116	11	1	2
D116	11	2	2
D116	11	3	2
D116	11	1	2
D116	11	2	1
D116	11	3	2
D116	12	1	2
D116	12	2	2
D116	12	3	2
D116	12	1
D116	12	2
D116	12	3
D116	13	1	2
D116	13	2	1
D116	13	3	2
D116	13	1	2
D116	13	2	2
D116	13	3	2
D116	14	1	2
D116	14	2	2
D116	14	3	2
D116	14	1
D116	14	2
D116	14	3
D117	1	1	2
D117	1	2	1
D117	1	3	1
D117	1	1
D117	1	2
D117	1	3
D117	2	1	2
D117	2	2	1
D117	2	3	1
D117	2	1
D117	2	2
D117	2	3
D117	3	1	2
D117	3	2	2
D117	3	3	1
D117	3	1
D117	3	2
D117	3	3
D117	4	1
D117	4	2
D117	4	3
D117	4	1
D117	4	2
D117	4	3
D117	5	1	2
D117	5	2	1
D117	5	3	1
D117	5	1
D117	5	2
D117	5	3
D117	6	1
D117	6	2
D117	6	3
D117	6	1
D117	6	2
D117	6	3
D117	7	1
D117	7	2
D117	7	3
D117	7	1
D117	7	2
D117	7	3
D117	8	1
D117	8	2
D117	8	3
D117	8	1
D117	8	2
D117	8	3
D117	9	1	2
D117	9	2	2
D117	9	3	1
D117	9	1
D117	9	2
D117	9	3
D117	10	1	2
D117	10	2	2
D117	10	3	1
D117	10	1
D117	10	2
D117	10	3
D117	11	1
D117	11	2
D117	11	3
D117	11	1	2
D117	11	2	2
D117	11	3	2
D117	12	1	2
D117	12	2	2
D117	12	3	1
D117	12	1
D117	12	2
D117	12	3
D117	13	1	2
D117	13	2	2
D117	13	3	1
D117	13	1
D117	13	2
D117	13	3
D117	14	1	2
D117	14	2	2
D117	14	3	2
D117	14	1
D117	14	2
D117	14	3
D118	1	1
D118	1	2
D118	1	3
D118	1	1
D118	1	2
D118	1	3
D118	2	1
D118	2	2
D118	2	3
D118	2	1
D118	2	2
D118	2	3
D118	3	1
D118	3	2
D118	3	3
D118	3	1
D118	3	2
D118	3	3
D118	4	1
D118	4	2
D118	4	3
D118	4	1
D118	4	2
D118	4	3
D118	5	1
D118	5	2
D118	5	3
D118	5	1
D118	5	2
D118	5	3
D118	6	1
D118	6	2
D118	6	3
D118	6	1
D118	6	2
D118	6	3
D118	7	1
D118	7	2
D118	7	3
D118	7	1
D118	7	2
D118	7	3
D118	8	1
D118	8	2
D118	8	3
D118	8	1
D118	8	2
D118	8	3
D118	9	1
D118	9	2
D118	9	3
D118	9	1
D118	9	2
D118	9	3
D118	10	1
D118	10	2
D118	10	3
D118	10	1
D118	10	2
D118	10	3
D118	11	1
D118	11	2
D118	11	3
D118	11	1
D118	11	2
D118	11	3
D118	12	1
D118	12	2
D118	12	3
D118	12	1
D118	12	2
D118	12	3
D118	13	1
D118	13	2
D118	13	3
D118	13	1
D118	13	2
D118	13	3
D118	14	1
D118	14	2
D118	14	3
D118	14	1
D118	14	2
D118	14	3
D119	1	1
D119	1	2
D119	1	3
D119	1	1
D119	1	2
D119	1	3
D119	2	1
D119	2	2
D119	2	3
D119	2	1
D119	2	2
D119	2	3
D119	3	1
D119	3	2
D119	3	3
D119	3	1	1
D119	3	2	1
D119	3	3	1
D119	4	1
D119	4	2
D119	4	3
D119	4	1	1
D119	4	2	2
D119	4	3	2
D119	5	1
D119	5	2
D119	5	3
D119	5	1
D119	5	2
D119	5	3
D119	6	1
D119	6	2
D119	6	3
D119	6	1
D119	6	2
D119	6	3
D119	7	1
D119	7	2
D119	7	3
D119	7	1
D119	7	2
D119	7	3
D119	8	1
D119	8	2
D119	8	3
D119	8	1	1
D119	8	2	1
D119	8	3	2
D119	9	1	1
D119	9	2	1
D119	9	3	2
D119	9	1
D119	9	2
D119	9	3
D119	10	1
D119	10	2
D119	10	3
D119	10	1
D119	10	2
D119	10	3
D119	11	1
D119	11	2
D119	11	3
D119	11	1
D119	11	2
D119	11	3
D119	12	1
D119	12	2
D119	12	3
D119	12	1
D119	12	2
D119	12	3
D119	13	1
D119	13	2
D119	13	3
D119	13	1
D119	13	2
D119	13	3
D119	14	1
D119	14	2
D119	14	3
D119	14	1
D119	14	2
D119	14	3
D12	1	1
D12	1	2
D12	1	3
D12	1	1
D12	1	2
D12	1	3
D12	2	1
D12	2	2
D12	2	3
D12	2	1
D12	2	2
D12	2	3
D12	3	1
D12	3	2
D12	3	3
D12	3	1
D12	3	2
D12	3	3
D12	4	1
D12	4	2
D12	4	3
D12	4	1
D12	4	2
D12	4	3
D12	5	1
D12	5	2
D12	5	3
D12	5	1
D12	5	2
D12	5	3
D12	6	1
D12	6	2
D12	6	3
D12	6	1
D12	6	2
D12	6	3
D12	7	1
D12	7	2
D12	7	3
D12	7	1
D12	7	2
D12	7	3
D12	8	1
D12	8	2
D12	8	3
D12	8	1
D12	8	2
D12	8	3
D12	9	1
D12	9	2
D12	9	3
D12	9	1
D12	9	2
D12	9	3
D12	10	1
D12	10	2
D12	10	3
D12	10	1
D12	10	2
D12	10	3
D12	11	1
D12	11	2
D12	11	3
D12	11	1
D12	11	2
D12	11	3
D12	12	1
[truncated: 19,589 more rows]

## Sheet: Table 1 & Supp Table 2
PN	DAY	Gender_C	motivation_type	motivation	daily8_c	mdaily8	filter (complete responses)
D1	1	0.5	1			1.26	1
D1	1	0.5	2			1.26	1
D1	1	0.5	3			1.26	1
D1	1	0.5	4			1.26	1
D1	1	0.5	1	1	-0.26	1.26	1
D1	1	0.5	2	1	-0.26	1.26	1
D1	1	0.5	3	1	-0.26	1.26	1
D1	1	0.5	4	2	-0.26	1.26	1
D1	2	0.5	1	1	-0.26	1.26	1
D1	2	0.5	2	2	-0.26	1.26	1
D1	2	0.5	3	3	-0.26	1.26	1
D1	2	0.5	4	3	-0.26	1.26	1
D1	2	0.5	1	2	-0.26	1.26	1
D1	2	0.5	2	2	-0.26	1.26	1
D1	2	0.5	3	3	-0.26	1.26	1
D1	2	0.5	4	3	-0.26	1.26	1
D1	3	0.5	1	3	4.74	1.26	1
D1	3	0.5	2	2	4.74	1.26	1
D1	3	0.5	3	2	4.74	1.26	1
D1	3	0.5	4	2	4.74	1.26	1
D1	3	0.5	1	4	-0.26	1.26	1
D1	3	0.5	2	3	-0.26	1.26	1
D1	3	0.5	3	4	-0.26	1.26	1
D1	3	0.5	4	4	-0.26	1.26	1
D1	4	0.5	1			1.26	1
D1	4	0.5	2			1.26	1
D1	4	0.5	3			1.26	1
D1	4	0.5	4			1.26	1
D1	4	0.5	1	3	-0.26	1.26	1
D1	4	0.5	2	3	-0.26	1.26	1
D1	4	0.5	3	4	-0.26	1.26	1
D1	4	0.5	4	5	-0.26	1.26	1
D1	5	0.5	1	3	-0.26	1.26	1
D1	5	0.5	2	3	-0.26	1.26	1
D1	5	0.5	3	4	-0.26	1.26	1
D1	5	0.5	4	4	-0.26	1.26	1
D1	5	0.5	1	3	-0.26	1.26	1
D1	5	0.5	2	3	-0.26	1.26	1
D1	5	0.5	3	4	-0.26	1.26	1
D1	5	0.5	4	4	-0.26	1.26	1
D1	6	0.5	1	3	-0.26	1.26	1
D1	6	0.5	2	3	-0.26	1.26	1
D1	6	0.5	3	4	-0.26	1.26	1
D1	6	0.5	4	4	-0.26	1.26	1
D1	6	0.5	1	2	-0.26	1.26	1
D1	6	0.5	2	2	-0.26	1.26	1
D1	6	0.5	3	3	-0.26	1.26	1
D1	6	0.5	4	3	-0.26	1.26	1
D1	7	0.5	1			1.26	1
D1	7	0.5	2			1.26	1
D1	7	0.5	3			1.26	1
D1	7	0.5	4			1.26	1
D1	7	0.5	1	2	-0.26	1.26	1
D1	7	0.5	2	2	-0.26	1.26	1
D1	7	0.5	3	2	-0.26	1.26	1
D1	7	0.5	4	2	-0.26	1.26	1
D1	8	0.5	1	4	-0.26	1.26	1
D1	8	0.5	2	4	-0.26	1.26	1
D1	8	0.5	3	4	-0.26	1.26	1
D1	8	0.5	4	4	-0.26	1.26	1
D1	8	0.5	1	3	-0.26	1.26	1
D1	8	0.5	2	3	-0.26	1.26	1
D1	8	0.5	3	3	-0.26	1.26	1
D1	8	0.5	4	3	-0.26	1.26	1
D1	9	0.5	1			1.26	1
D1	9	0.5	2			1.26	1
D1	9	0.5	3			1.26	1
D1	9	0.5	4			1.26	1
D1	9	0.5	1	2	-0.26	1.26	1
D1	9	0.5	2	2	-0.26	1.26	1
D1	9	0.5	3	2	-0.26	1.26	1
D1	9	0.5	4	2	-0.26	1.26	1
D1	10	0.5	1			1.26	1
D1	10	0.5	2			1.26	1
D1	10	0.5	3			1.26	1
D1	10	0.5	4			1.26	1
D1	10	0.5	1	2	-0.26	1.26	1
D1	10	0.5	2	2	-0.26	1.26	1
D1	10	0.5	3	2	-0.26	1.26	1
D1	10	0.5	4	4	-0.26	1.26	1
D1	11	0.5	1			1.26	1
D1	11	0.5	2			1.26	1
D1	11	0.5	3			1.26	1
D1	11	0.5	4			1.26	1
D1	11	0.5	1	3	-0.26	1.26	1
D1	11	0.5	2	2	-0.26	1.26	1
D1	11	0.5	3	2	-0.26	1.26	1
D1	11	0.5	4	2	-0.26	1.26	1
D1	12	0.5	1	2	-0.26	1.26	1
D1	12	0.5	2	3	-0.26	1.26	1
D1	12	0.5	3	4	-0.26	1.26	1
D1	12	0.5	4	4	-0.26	1.26	1
D1	12	0.5	1	3	-0.26	1.26	1
D1	12	0.5	2	3	-0.26	1.26	1
D1	12	0.5	3	3	-0.26	1.26	1
D1	12	0.5	4	3	-0.26	1.26	1
D1	13	0.5	1	3	-0.26	1.26	1
D1	13	0.5	2	4	-0.26	1.26	1
D1	13	0.5	3	3	-0.26	1.26	1
D1	13	0.5	4	3	-0.26	1.26	1
D1	13	0.5	1			1.26	1
D1	13	0.5	2			1.26	1
D1	13	0.5	3			1.26	1
D1	13	0.5	4			1.26	1
D1	14	0.5	1			1.26	1
D1	14	0.5	2			1.26	1
D1	14	0.5	3			1.26	1
D1	14	0.5	4			1.26	1
D1	14	0.5	1			1.26	1
D1	14	0.5	2			1.26	1
D1	14	0.5	3			1.26	1
D1	14	0.5	4			1.26	1
D10	1	0.5	1	4	-1.67	2.67	1
D10	1	0.5	2	2	-1.67	2.67	1
D10	1	0.5	3	4	-1.67	2.67	1
D10	1	0.5	4	5	-1.67	2.67	1
D10	1	0.5	1			2.67	1
D10	1	0.5	2			2.67	1
D10	1	0.5	3			2.67	1
D10	1	0.5	4			2.67	1
D10	2	0.5	1			2.67	1
D10	2	0.5	2			2.67	1
D10	2	0.5	3			2.67	1
D10	2	0.5	4			2.67	1
D10	2	0.5	1			2.67	1
D10	2	0.5	2			2.67	1
D10	2	0.5	3			2.67	1
D10	2	0.5	4			2.67	1
D10	3	0.5	1			2.67	1
D10	3	0.5	2			2.67	1
D10	3	0.5	3			2.67	1
D10	3	0.5	4			2.67	1
D10	3	0.5	1			2.67	1
D10	3	0.5	2			2.67	1
D10	3	0.5	3			2.67	1
D10	3	0.5	4			2.67	1
D10	4	0.5	1			2.67	1
D10	4	0.5	2			2.67	1
D10	4	0.5	3			2.67	1
D10	4	0.5	4			2.67	1
D10	4	0.5	1			2.67	1
D10	4	0.5	2			2.67	1
D10	4	0.5	3			2.67	1
D10	4	0.5	4			2.67	1
D10	5	0.5	1			2.67	1
D10	5	0.5	2			2.67	1
D10	5	0.5	3			2.67	1
D10	5	0.5	4			2.67	1
D10	5	0.5	1	3	-1.67	2.67	1
D10	5	0.5	2	2	-1.67	2.67	1
D10	5	0.5	3	2	-1.67	2.67	1
D10	5	0.5	4	2	-1.67	2.67	1
D10	6	0.5	1			2.67	1
D10	6	0.5	2			2.67	1
D10	6	0.5	3			2.67	1
D10	6	0.5	4			2.67	1
D10	6	0.5	1			2.67	1
D10	6	0.5	2			2.67	1
D10	6	0.5	3			2.67	1
D10	6	0.5	4			2.67	1
D10	7	0.5	1			2.67	1
D10	7	0.5	2			2.67	1
D10	7	0.5	3			2.67	1
D10	7	0.5	4			2.67	1
D10	7	0.5	1			2.67	1
D10	7	0.5	2			2.67	1
D10	7	0.5	3			2.67	1
D10	7	0.5	4			2.67	1
D10	8	0.5	1			2.67	1
D10	8	0.5	2			2.67	1
D10	8	0.5	3			2.67	1
D10	8	0.5	4			2.67	1
D10	8	0.5	1			2.67	1
D10	8	0.5	2			2.67	1
D10	8	0.5	3			2.67	1
D10	8	0.5	4			2.67	1
D10	9	0.5	1			2.67	1
D10	9	0.5	2			2.67	1
D10	9	0.5	3			2.67	1
D10	9	0.5	4			2.67	1
D10	9	0.5	1			2.67	1
D10	9	0.5	2			2.67	1
D10	9	0.5	3			2.67	1
D10	9	0.5	4			2.67	1
D10	10	0.5	1	2	3.33	2.67	1
D10	10	0.5	2	2	3.33	2.67	1
D10	10	0.5	3	4	3.33	2.67	1
D10	10	0.5	4	2	3.33	2.67	1
D10	10	0.5	1			2.67	1
D10	10	0.5	2			2.67	1
D10	10	0.5	3			2.67	1
D10	10	0.5	4			2.67	1
D10	11	0.5	1			2.67	1
D10	11	0.5	2			2.67	1
D10	11	0.5	3			2.67	1
D10	11	0.5	4			2.67	1
D10	11	0.5	1			2.67	1
D10	11	0.5	2			2.67	1
D10	11	0.5	3			2.67	1
D10	11	0.5	4			2.67	1
D10	12	0.5	1			2.67	1
D10	12	0.5	2			2.67	1
D10	12	0.5	3			2.67	1
D10	12	0.5	4			2.67	1
D10	12	0.5	1			2.67	1
D10	12	0.5	2			2.67	1
D10	12	0.5	3			2.67	1
D10	12	0.5	4			2.67	1
D10	13	0.5	1			2.67	1
D10	13	0.5	2			2.67	1
D10	13	0.5	3			2.67	1
D10	13	0.5	4			2.67	1
D10	13	0.5	1			2.67	1
D10	13	0.5	2			2.67	1
D10	13	0.5	3			2.67	1
D10	13	0.5	4			2.67	1
D10	14	0.5	1			2.67	1
D10	14	0.5	2			2.67	1
D10	14	0.5	3			2.67	1
D10	14	0.5	4			2.67	1
D10	14	0.5	1			2.67	1
D10	14	0.5	2			2.67	1
D10	14	0.5	3			2.67	1
D10	14	0.5	4			2.67	1
D100	1	0.5	1			1	1
D100	1	0.5	2			1	1
D100	1	0.5	3			1	1
D100	1	0.5	4			1	1
D100	1	0.5	1			1	1
D100	1	0.5	2			1	1
D100	1	0.5	3			1	1
D100	1	0.5	4			1	1
D100	2	0.5	1			1	1
D100	2	0.5	2			1	1
D100	2	0.5	3			1	1
D100	2	0.5	4			1	1
D100	2	0.5	1	1	0	1	1
D100	2	0.5	2	2	0	1	1
D100	2	0.5	3	4	0	1	1
D100	2	0.5	4	2	0	1	1
D100	3	0.5	1			1	1
D100	3	0.5	2			1	1
D100	3	0.5	3			1	1
D100	3	0.5	4			1	1
D100	3	0.5	1			1	1
D100	3	0.5	2			1	1
D100	3	0.5	3			1	1
D100	3	0.5	4			1	1
D100	4	0.5	1	1	0	1	1
D100	4	0.5	2	1	0	1	1
D100	4	0.5	3	4	0	1	1
D100	4	0.5	4	3	0	1	1
D100	4	0.5	1			1	1
D100	4	0.5	2			1	1
D100	4	0.5	3			1	1
D100	4	0.5	4			1	1
D100	5	0.5	1			1	1
D100	5	0.5	2			1	1
D100	5	0.5	3			1	1
D100	5	0.5	4			1	1
D100	5	0.5	1			1	1
D100	5	0.5	2			1	1
D100	5	0.5	3			1	1
D100	5	0.5	4			1	1
D100	6	0.5	1			1
D100	6	0.5	2			1
D100	6	0.5	3			1
D100	6	0.5	4			1
D100	6	0.5	1			1
D100	6	0.5	2			1
D100	6	0.5	3			1
D100	6	0.5	4			1
D100	7	0.5	1			1	1
D100	7	0.5	2			1	1
D100	7	0.5	3			1	1
D100	7	0.5	4			1	1
D100	7	0.5	1			1	1
D100	7	0.5	2			1	1
D100	7	0.5	3			1	1
D100	7	0.5	4			1	1
D100	8	0.5	1			1
D100	8	0.5	2			1
D100	8	0.5	3			1
D100	8	0.5	4			1
D100	8	0.5	1			1
D100	8	0.5	2			1
D100	8	0.5	3			1
D100	8	0.5	4			1
D100	9	0.5	1			1	1
D100	9	0.5	2			1	1
D100	9	0.5	3			1	1
D100	9	0.5	4			1	1
D100	9	0.5	1			1	1
D100	9	0.5	2			1	1
D100	9	0.5	3			1	1
D100	9	0.5	4			1	1
D100	10	0.5	1			1	1
D100	10	0.5	2			1	1
D100	10	0.5	3			1	1
D100	10	0.5	4			1	1
D100	10	0.5	1			1	1
D100	10	0.5	2			1	1
D100	10	0.5	3			1	1
D100	10	0.5	4			1	1
D100	11	0.5	1			1	1
D100	11	0.5	2			1	1
D100	11	0.5	3			1	1
D100	11	0.5	4			1	1
D100	11	0.5	1			1	1
D100	11	0.5	2			1	1
D100	11	0.5	3			1	1
D100	11	0.5	4			1	1
D100	12	0.5	1			1
D100	12	0.5	2			1
D100	12	0.5	3			1
D100	12	0.5	4			1
D100	12	0.5	1			1
D100	12	0.5	2			1
D100	12	0.5	3			1
D100	12	0.5	4			1
D100	13	0.5	1			1	1
D100	13	0.5	2			1	1
D100	13	0.5	3			1	1
D100	13	0.5	4			1	1
D100	13	0.5	1			1	1
D100	13	0.5	2			1	1
D100	13	0.5	3			1	1
D100	13	0.5	4			1	1
D100	14	0.5	1			1	1
D100	14	0.5	2			1	1
D100	14	0.5	3			1	1
D100	14	0.5	4			1	1
D100	14	0.5	1			1	1
D100	14	0.5	2			1	1
D100	14	0.5	3			1	1
D100	14	0.5	4			1	1
D101	1	0.5	1			5.38
D101	1	0.5	2			5.38
D101	1	0.5	3			5.38
D101	1	0.5	4			5.38
D101	1	0.5	1			5.38
D101	1	0.5	2			5.38
D101	1	0.5	3			5.38
D101	1	0.5	4			5.38
D101	2	0.5	1	2	0.63	5.38	1
D101	2	0.5	2	2	0.63	5.38	1
D101	2	0.5	3	1	0.63	5.38	1
D101	2	0.5	4	2	0.63	5.38	1
D101	2	0.5	1			5.38	1
D101	2	0.5	2			5.38	1
D101	2	0.5	3			5.38	1
D101	2	0.5	4			5.38	1
D101	3	0.5	1	2	-4.38	5.38	1
D101	3	0.5	2	2	-4.38	5.38	1
D101	3	0.5	3	4	-4.38	5.38	1
D101	3	0.5	4	5	-4.38	5.38	1
D101	3	0.5	1			5.38	1
D101	3	0.5	2			5.38	1
D101	3	0.5	3			5.38	1
D101	3	0.5	4			5.38	1
D101	4	0.5	1	2	-4.38	5.38	1
D101	4	0.5	2	1	-4.38	5.38	1
D101	4	0.5	3	4	-4.38	5.38	1
D101	4	0.5	4	2	-4.38	5.38	1
D101	4	0.5	1			5.38	1
D101	4	0.5	2			5.38	1
D101	4	0.5	3			5.38	1
D101	4	0.5	4			5.38	1
D101	5	0.5	1			5.38	1
D101	5	0.5	2			5.38	1
D101	5	0.5	3			5.38	1
D101	5	0.5	4			5.38	1
D101	5	0.5	1			5.38	1
D101	5	0.5	2			5.38	1
D101	5	0.5	3			5.38	1
D101	5	0.5	4			5.38	1
D101	6	0.5	1			5.38
D101	6	0.5	2			5.38
D101	6	0.5	3			5.38
D101	6	0.5	4			5.38
D101	6	0.5	1			5.38
D101	6	0.5	2			5.38
D101	6	0.5	3			5.38
D101	6	0.5	4			5.38
D101	7	0.5	1	2	5.63	5.38	1
D101	7	0.5	2	2	5.63	5.38	1
D101	7	0.5	3	4	5.63	5.38	1
D101	7	0.5	4	2	5.63	5.38	1
D101	7	0.5	1			5.38	1
D101	7	0.5	2			5.38	1
D101	7	0.5	3			5.38	1
D101	7	0.5	4			5.38	1
D101	8	0.5	1			5.38
D101	8	0.5	2			5.38
D101	8	0.5	3			5.38
D101	8	0.5	4			5.38
D101	8	0.5	1			5.38
D101	8	0.5	2			5.38
D101	8	0.5	3			5.38
D101	8	0.5	4			5.38
D101	9	0.5	1	2	5.63	5.38	1
D101	9	0.5	2	3	5.63	5.38	1
D101	9	0.5	3	4	5.63	5.38	1
D101	9	0.5	4	3	5.63	5.38	1
D101	9	0.5	1			5.38	1
D101	9	0.5	2			5.38	1
D101	9	0.5	3			5.38	1
D101	9	0.5	4			5.38	1
D101	10	0.5	1			5.38	1
D101	10	0.5	2			5.38	1
D101	10	0.5	3			5.38	1
D101	10	0.5	4			5.38	1
D101	10	0.5	1			5.38	1
D101	10	0.5	2			5.38	1
D101	10	0.5	3			5.38	1
D101	10	0.5	4			5.38	1
D101	11	0.5	1	2	-4.38	5.38	1
D101	11	0.5	2	1	-4.38	5.38	1
D101	11	0.5	3	4	-4.38	5.38	1
D101	11	0.5	4	3	-4.38	5.38	1
D101	11	0.5	1			5.38	1
D101	11	0.5	2			5.38	1
D101	11	0.5	3			5.38	1
D101	11	0.5	4			5.38	1
D101	12	0.5	1			5.38	1
D101	12	0.5	2			5.38	1
D101	12	0.5	3			5.38	1
D101	12	0.5	4			5.38	1
D101	12	0.5	1	2	-4.38	5.38	1
D101	12	0.5	2	2	-4.38	5.38	1
D101	12	0.5	3	4	-4.38	5.38	1
D101	12	0.5	4	3	-4.38	5.38	1
D101	13	0.5	1	1	5.63	5.38	1
D101	13	0.5	2	1	5.63	5.38	1
D101	13	0.5	3	2	5.63	5.38	1
D101	13	0.5	4	1	5.63	5.38	1
D101	13	0.5	1			5.38	1
D101	13	0.5	2			5.38	1
D101	13	0.5	3			5.38	1
D101	13	0.5	4			5.38	1
D101	14	0.5	1			5.38	1
D101	14	0.5	2			5.38	1
D101	14	0.5	3			5.38	1
D101	14	0.5	4			5.38	1
D101	14	0.5	1			5.38	1
D101	14	0.5	2			5.38	1
D101	14	0.5	3			5.38	1
D101	14	0.5	4			5.38	1
D102	1	0.5	1	1	0	1	1
D102	1	0.5	2	2	0	1	1
D102	1	0.5	3	2	0	1	1
D102	1	0.5	4	3	0	1	1
D102	1	0.5	1			1	1
D102	1	0.5	2			1	1
D102	1	0.5	3			1	1
D102	1	0.5	4			1	1
D102	2	0.5	1			1	1
D102	2	0.5	2			1	1
D102	2	0.5	3			1	1
D102	2	0.5	4			1	1
D102	2	0.5	1			1	1
D102	2	0.5	2			1	1
D102	2	0.5	3			1	1
D102	2	0.5	4			1	1
D102	3	0.5	1			1	1
D102	3	0.5	2			1	1
D102	3	0.5	3			1	1
D102	3	0.5	4			1	1
D102	3	0.5	1			1	1
D102	3	0.5	2			1	1
D102	3	0.5	3			1	1
D102	3	0.5	4			1	1
D102	4	0.5	1			1	1
D102	4	0.5	2			1	1
D102	4	0.5	3			1	1
D102	4	0.5	4			1	1
D102	4	0.5	1			1	1
D102	4	0.5	2			1	1
D102	4	0.5	3			1	1
D102	4	0.5	4			1	1
D102	5	0.5	1			1	1
D102	5	0.5	2			1	1
D102	5	0.5	3			1	1
D102	5	0.5	4			1	1
D102	5	0.5	1			1	1
D102	5	0.5	2			1	1
D102	5	0.5	3			1	1
D102	5	0.5	4			1	1
D102	6	0.5	1			1	1
D102	6	0.5	2			1	1
D102	6	0.5	3			1	1
D102	6	0.5	4			1	1
D102	6	0.5	1			1	1
D102	6	0.5	2			1	1
D102	6	0.5	3			1	1
D102	6	0.5	4			1	1
D102	7	0.5	1			1	1
D102	7	0.5	2			1	1
D102	7	0.5	3			1	1
D102	7	0.5	4			1	1
D102	7	0.5	1			1	1
D102	7	0.5	2			1	1
D102	7	0.5	3			1	1
D102	7	0.5	4			1	1
D102	8	0.5	1			1	1
D102	8	0.5	2			1	1
D102	8	0.5	3			1	1
D102	8	0.5	4			1	1
D102	8	0.5	1			1	1
D102	8	0.5	2			1	1
D102	8	0.5	3			1	1
D102	8	0.5	4			1	1
D102	9	0.5	1			1	1
D102	9	0.5	2			1	1
D102	9	0.5	3			1	1
D102	9	0.5	4			1	1
D102	9	0.5	1			1	1
D102	9	0.5	2			1	1
D102	9	0.5	3			1	1
D102	9	0.5	4			1	1
D102	10	0.5	1			1	1
D102	10	0.5	2			1	1
D102	10	0.5	3			1	1
D102	10	0.5	4			1	1
D102	10	0.5	1			1	1
D102	10	0.5	2			1	1
D102	10	0.5	3			1	1
D102	10	0.5	4			1	1
D102	11	0.5	1			1	1
D102	11	0.5	2			1	1
D102	11	0.5	3			1	1
D102	11	0.5	4			1	1
D102	11	0.5	1			1	1
D102	11	0.5	2			1	1
D102	11	0.5	3			1	1
D102	11	0.5	4			1	1
D102	12	0.5	1			1	1
D102	12	0.5	2			1	1
D102	12	0.5	3			1	1
D102	12	0.5	4			1	1
D102	12	0.5	1			1	1
D102	12	0.5	2			1	1
D102	12	0.5	3			1	1
D102	12	0.5	4			1	1
D102	13	0.5	1			1	1
D102	13	0.5	2			1	1
D102	13	0.5	3			1	1
D102	13	0.5	4			1	1
D102	13	0.5	1			1	1
D102	13	0.5	2			1	1
D102	13	0.5	3			1	1
D102	13	0.5	4			1	1
D102	14	0.5	1			1	1
D102	14	0.5	2			1	1
D102	14	0.5	3			1	1
D102	14	0.5	4			1	1
D102	14	0.5	1			1	1
D102	14	0.5	2			1	1
D102	14	0.5	3			1	1
D102	14	0.5	4			1	1
D103	1	0.5	1	1	0.27	1.73	1
D103	1	0.5	2	1	0.27	1.73	1
D103	1	0.5	3	5	0.27	1.73	1
D103	1	0.5	4	4	0.27	1.73	1
D103	1	0.5	1			1.73	1
D103	1	0.5	2			1.73	1
D103	1	0.5	3			1.73	1
D103	1	0.5	4			1.73	1
D103	2	0.5	1	2	-0.73	1.73	1
D103	2	0.5	2	2	-0.73	1.73	1
D103	2	0.5	3	5	-0.73	1.73	1
D103	2	0.5	4	5	-0.73	1.73	1
D103	2	0.5	1			1.73	1
D103	2	0.5	2			1.73	1
D103	2	0.5	3			1.73	1
D103	2	0.5	4			1.73	1
D103	3	0.5	1			1.73	1
D103	3	0.5	2			1.73	1
D103	3	0.5	3			1.73	1
D103	3	0.5	4			1.73	1
D103	3	0.5	1			1.73	1
D103	3	0.5	2			1.73	1
D103	3	0.5	3			1.73	1
D103	3	0.5	4			1.73	1
D103	4	0.5	1	1	-0.73	1.73	1
D103	4	0.5	2	1	-0.73	1.73	1
D103	4	0.5	3	1	-0.73	1.73	1
D103	4	0.5	4	2	-0.73	1.73	1
D103	4	0.5	1			1.73	1
D103	4	0.5	2			1.73	1
D103	4	0.5	3			1.73	1
D103	4	0.5	4			1.73	1
D103	5	0.5	1	1	-0.73	1.73	1
D103	5	0.5	2	4	-0.73	1.73	1
D103	5	0.5	3	5	-0.73	1.73	1
D103	5	0.5	4	5	-0.73	1.73	1
D103	5	0.5	1	1	-0.73	1.73	1
D103	5	0.5	2	4	-0.73	1.73	1
D103	5	0.5	3	5	-0.73	1.73	1
D103	5	0.5	4	5	-0.73	1.73	1
D103	6	0.5	1	3	-0.73	1.73	1
D103	6	0.5	2	4	-0.73	1.73	1
D103	6	0.5	3	5	-0.73	1.73	1
D103	6	0.5	4	5	-0.73	1.73	1
D103	6	0.5	1	4	-0.73	1.73	1
D103	6	0.5	2	4	-0.73	1.73	1
D103	6	0.5	3	5	-0.73	1.73	1
D103	6	0.5	4	5	-0.73	1.73	1
D103	7	0.5	1	1	-0.73	1.73	1
D103	7	0.5	2	5	-0.73	1.73	1
D103	7	0.5	3	5	-0.73	1.73	1
D103	7	0.5	4	5	-0.73	1.73	1
D103	7	0.5	1	1	-0.73	1.73	1
D103	7	0.5	2	5	-0.73	1.73	1
D103	7	0.5	3	5	-0.73	1.73	1
D103	7	0.5	4	5	-0.73	1.73	1
D103	8	0.5	1			1.73	1
D103	8	0.5	2			1.73	1
D103	8	0.5	3			1.73	1
D103	8	0.5	4			1.73	1
D103	8	0.5	1			1.73	1
D103	8	0.5	2			1.73	1
D103	8	0.5	3			1.73	1
D103	8	0.5	4			1.73	1
D103	9	0.5	1			1.73	1
D103	9	0.5	2			1.73	1
D103	9	0.5	3			1.73	1
D103	9	0.5	4			1.73	1
D103	9	0.5	1			1.73	1
D103	9	0.5	2			1.73	1
D103	9	0.5	3			1.73	1
D103	9	0.5	4			1.73	1
D103	10	0.5	1	1	-0.73	1.73	1
D103	10	0.5	2	1	-0.73	1.73	1
D103	10	0.5	3	2	-0.73	1.73	1
D103	10	0.5	4	1	-0.73	1.73	1
D103	10	0.5	1			1.73	1
D103	10	0.5	2			1.73	1
D103	10	0.5	3			1.73	1
D103	10	0.5	4			1.73	1
D103	11	0.5	1	1	-0.73	1.73	1
D103	11	0.5	2	3	-0.73	1.73	1
D103	11	0.5	3	5	-0.73	1.73	1
D103	11	0.5	4	5	-0.73	1.73	1
D103	11	0.5	1			1.73	1
D103	11	0.5	2			1.73	1
D103	11	0.5	3			1.73	1
D103	11	0.5	4			1.73	1
D103	12	0.5	1	3	-0.73	1.73	1
D103	12	0.5	2	5	-0.73	1.73	1
D103	12	0.5	3	5	-0.73	1.73	1
D103	12	0.5	4	5	-0.73	1.73	1
D103	12	0.5	1	1	-0.73	1.73	1
D103	12	0.5	2	5	-0.73	1.73	1
D103	12	0.5	3	5	-0.73	1.73	1
D103	12	0.5	4	4	-0.73	1.73	1
D103	13	0.5	1	2	-0.73	1.73	1
D103	13	0.5	2	5	-0.73	1.73	1
D103	13	0.5	3	5	-0.73	1.73	1
D103	13	0.5	4	5	-0.73	1.73	1
D103	13	0.5	1	1	9.27	1.73	1
D103	13	0.5	2	1	9.27	1.73	1
D103	13	0.5	3	2	9.27	1.73	1
D103	13	0.5	4	1	9.27	1.73	1
D103	14	0.5	1			1.73	1
D103	14	0.5	2			1.73	1
D103	14	0.5	3			1.73	1
D103	14	0.5	4			1.73	1
D103	14	0.5	1			1.73	1
D103	14	0.5	2			1.73	1
D103	14	0.5	3			1.73	1
D103	14	0.5	4			1.73	1
D104	1	-0.5	1	3	-0.56	3.56	1
D104	1	-0.5	2	2	-0.56	3.56	1
D104	1	-0.5	3	2	-0.56	3.56	1
D104	1	-0.5	4	2	-0.56	3.56	1
D104	1	-0.5	1			3.56	1
D104	1	-0.5	2			3.56	1
D104	1	-0.5	3			3.56	1
D104	1	-0.5	4			3.56	1
D104	2	-0.5	1			3.56	1
D104	2	-0.5	2			3.56	1
D104	2	-0.5	3			3.56	1
D104	2	-0.5	4			3.56	1
D104	2	-0.5	1	1	0.44	3.56	1
D104	2	-0.5	2	1	0.44	3.56	1
D104	2	-0.5	3	1	0.44	3.56	1
D104	2	-0.5	4	1	0.44	3.56	1
D104	3	-0.5	1	2	-0.56	3.56	1
D104	3	-0.5	2	2	-0.56	3.56	1
D104	3	-0.5	3	2	-0.56	3.56	1
D104	3	-0.5	4	2	-0.56	3.56	1
D104	3	-0.5	1	2	-0.56	3.56	1
D104	3	-0.5	2	2	-0.56	3.56	1
D104	3	-0.5	3	2	-0.56	3.56	1
D104	3	-0.5	4	2	-0.56	3.56	1
D104	4	-0.5	1			3.56	1
D104	4	-0.5	2			3.56	1
D104	4	-0.5	3			3.56	1
D104	4	-0.5	4			3.56	1
D104	4	-0.5	1			3.56	1
D104	4	-0.5	2			3.56	1
D104	4	-0.5	3			3.56	1
D104	4	-0.5	4			3.56	1
D104	5	-0.5	1	2	2.44	3.56	1
D104	5	-0.5	2	2	2.44	3.56	1
D104	5	-0.5	3	2	2.44	3.56	1
D104	5	-0.5	4	2	2.44	3.56	1
D104	5	-0.5	1			3.56	1
D104	5	-0.5	2			3.56	1
D104	5	-0.5	3			3.56	1
D104	5	-0.5	4			3.56	1
D104	6	-0.5	1			3.56	1
D104	6	-0.5	2			3.56	1
D104	6	-0.5	3			3.56	1
D104	6	-0.5	4			3.56	1
D104	6	-0.5	1			3.56	1
D104	6	-0.5	2			3.56	1
D104	6	-0.5	3			3.56	1
D104	6	-0.5	4			3.56	1
D104	7	-0.5	1	3	-0.56	3.56	1
D104	7	-0.5	2	2	-0.56	3.56	1
D104	7	-0.5	3	2	-0.56	3.56	1
D104	7	-0.5	4	2	-0.56	3.56	1
D104	7	-0.5	1			3.56	1
D104	7	-0.5	2			3.56	1
D104	7	-0.5	3			3.56	1
D104	7	-0.5	4			3.56	1
D104	8	-0.5	1			3.56	1
D104	8	-0.5	2			3.56	1
D104	8	-0.5	3			3.56	1
D104	8	-0.5	4			3.56	1
D104	8	-0.5	1			3.56	1
D104	8	-0.5	2			3.56	1
D104	8	-0.5	3			3.56	1
D104	8	-0.5	4			3.56	1
D104	9	-0.5	1			3.56	1
D104	9	-0.5	2			3.56	1
D104	9	-0.5	3			3.56	1
D104	9	-0.5	4			3.56	1
D104	9	-0.5	1			3.56	1
D104	9	-0.5	2			3.56	1
D104	9	-0.5	3			3.56	1
D104	9	-0.5	4			3.56	1
D104	10	-0.5	1	4	-0.56	3.56	1
D104	10	-0.5	2	2	-0.56	3.56	1
D104	10	-0.5	3	2	-0.56	3.56	1
D104	10	-0.5	4	2	-0.56	3.56	1
D104	10	-0.5	1			3.56	1
D104	10	-0.5	2			3.56	1
D104	10	-0.5	3			3.56	1
D104	10	-0.5	4			3.56	1
D104	11	-0.5	1			3.56
D104	11	-0.5	2			3.56
D104	11	-0.5	3			3.56
D104	11	-0.5	4			3.56
D104	11	-0.5	1			3.56
D104	11	-0.5	2			3.56
D104	11	-0.5	3			3.56
D104	11	-0.5	4			3.56
D104	12	-0.5	1			3.56	1
D104	12	-0.5	2			3.56	1
D104	12	-0.5	3			3.56	1
D104	12	-0.5	4			3.56	1
D104	12	-0.5	1	4	-0.56	3.56	1
D104	12	-0.5	2	2	-0.56	3.56	1
D104	12	-0.5	3	2	-0.56	3.56	1
D104	12	-0.5	4	2	-0.56	3.56	1
D104	13	-0.5	1	2	0.44	3.56	1
D104	13	-0.5	2	2	0.44	3.56	1
D104	13	-0.5	3	2	0.44	3.56	1
D104	13	-0.5	4	2	0.44	3.56	1
D104	13	-0.5	1			3.56	1
D104	13	-0.5	2			3.56	1
D104	13	-0.5	3			3.56	1
D104	13	-0.5	4			3.56	1
D104	14	-0.5	1			3.56	1
D104	14	-0.5	2			3.56	1
D104	14	-0.5	3			3.56	1
D104	14	-0.5	4			3.56	1
D104	14	-0.5	1			3.56	1
D104	14	-0.5	2			3.56	1
D104	14	-0.5	3			3.56	1
D104	14	-0.5	4			3.56	1
D105	1	0.5	1			1
D105	1	0.5	2			1
D105	1	0.5	3			1
D105	1	0.5	4			1
D105	1	0.5	1			1
D105	1	0.5	2			1
D105	1	0.5	3			1
D105	1	0.5	4			1
D105	2	0.5	1			1
D105	2	0.5	2			1
D105	2	0.5	3			1
D105	2	0.5	4			1
D105	2	0.5	1			1
D105	2	0.5	2			1
D105	2	0.5	3			1
D105	2	0.5	4			1
D105	3	0.5	1			1
D105	3	0.5	2			1
D105	3	0.5	3			1
D105	3	0.5	4			1
D105	3	0.5	1			1
D105	3	0.5	2			1
D105	3	0.5	3			1
D105	3	0.5	4			1
D105	4	0.5	1			1	1
D105	4	0.5	2			1	1
D105	4	0.5	3			1	1
D105	4	0.5	4			1	1
D105	4	0.5	1	4	0	1	1
D105	4	0.5	2	4	0	1	1
D105	4	0.5	3	4	0	1	1
D105	4	0.5	4	5	0	1	1
D105	5	0.5	1			1	1
D105	5	0.5	2			1	1
D105	5	0.5	3			1	1
D105	5	0.5	4			1	1
D105	5	0.5	1			1	1
D105	5	0.5	2			1	1
D105	5	0.5	3			1	1
D105	5	0.5	4			1	1
D105	6	0.5	1			1	1
D105	6	0.5	2			1	1
D105	6	0.5	3			1	1
D105	6	0.5	4			1	1
D105	6	0.5	1			1	1
D105	6	0.5	2			1	1
D105	6	0.5	3			1	1
D105	6	0.5	4			1	1
D105	7	0.5	1			1	1
D105	7	0.5	2			1	1
D105	7	0.5	3			1	1
D105	7	0.5	4			1	1
D105	7	0.5	1			1	1
D105	7	0.5	2			1	1
D105	7	0.5	3			1	1
D105	7	0.5	4			1	1
D105	8	0.5	1			1	1
D105	8	0.5	2			1	1
D105	8	0.5	3			1	1
D105	8	0.5	4			1	1
D105	8	0.5	1			1	1
D105	8	0.5	2			1	1
D105	8	0.5	3			1	1
D105	8	0.5	4			1	1
D105	9	0.5	1			1	1
D105	9	0.5	2			1	1
D105	9	0.5	3			1	1
D105	9	0.5	4			1	1
D105	9	0.5	1			1	1
D105	9	0.5	2			1	1
D105	9	0.5	3			1	1
D105	9	0.5	4			1	1
D105	10	0.5	1			1	1
D105	10	0.5	2			1	1
D105	10	0.5	3			1	1
D105	10	0.5	4			1	1
D105	10	0.5	1	2	0	1	1
D105	10	0.5	2	5	0	1	1
D105	10	0.5	3	4	0	1	1
D105	10	0.5	4	5	0	1	1
D105	11	0.5	1			1
D105	11	0.5	2			1
D105	11	0.5	3			1
D105	11	0.5	4			1
D105	11	0.5	1			1
D105	11	0.5	2			1
D105	11	0.5	3			1
D105	11	0.5	4			1
D105	12	0.5	1			1
D105	12	0.5	2			1
D105	12	0.5	3			1
D105	12	0.5	4			1
D105	12	0.5	1			1
D105	12	0.5	2			1
D105	12	0.5	3			1
D105	12	0.5	4			1
D105	13	0.5	1			1	1
D105	13	0.5	2			1	1
D105	13	0.5	3			1	1
D105	13	0.5	4			1	1
D105	13	0.5	1			1	1
D105	13	0.5	2			1	1
D105	13	0.5	3			1	1
D105	13	0.5	4			1	1
D105	14	0.5	1			1
D105	14	0.5	2			1
D105	14	0.5	3			1
D105	14	0.5	4			1
D105	14	0.5	1			1
D105	14	0.5	2			1
D105	14	0.5	3			1
D105	14	0.5	4			1
D106	1	0.5	1			1	1
D106	1	0.5	2			1	1
D106	1	0.5	3			1	1
D106	1	0.5	4			1	1
D106	1	0.5	1			1	1
D106	1	0.5	2			1	1
D106	1	0.5	3			1	1
D106	1	0.5	4			1	1
D106	2	0.5	1			1	1
D106	2	0.5	2			1	1
D106	2	0.5	3			1	1
D106	2	0.5	4			1	1
D106	2	0.5	1			1	1
D106	2	0.5	2			1	1
D106	2	0.5	3			1	1
D106	2	0.5	4			1	1
D106	3	0.5	1	1	0	1	1
D106	3	0.5	2	3	0	1	1
D106	3	0.5	3	1	0	1	1
D106	3	0.5	4	3	0	1	1
D106	3	0.5	1			1	1
D106	3	0.5	2			1	1
D106	3	0.5	3			1	1
D106	3	0.5	4			1	1
D106	4	0.5	1			1	1
D106	4	0.5	2			1	1
D106	4	0.5	3			1	1
D106	4	0.5	4			1	1
D106	4	0.5	1			1	1
D106	4	0.5	2			1	1
D106	4	0.5	3			1	1
D106	4	0.5	4			1	1
D106	5	0.5	1			1
D106	5	0.5	2			1
D106	5	0.5	3			1
D106	5	0.5	4			1
D106	5	0.5	1			1
D106	5	0.5	2			1
D106	5	0.5	3			1
D106	5	0.5	4			1
D106	6	0.5	1			1
D106	6	0.5	2			1
D106	6	0.5	3			1
D106	6	0.5	4			1
D106	6	0.5	1			1
D106	6	0.5	2			1
D106	6	0.5	3			1
D106	6	0.5	4			1
D106	7	0.5	1			1	1
D106	7	0.5	2			1	1
D106	7	0.5	3			1	1
D106	7	0.5	4			1	1
D106	7	0.5	1			1	1
D106	7	0.5	2			1	1
D106	7	0.5	3			1	1
D106	7	0.5	4			1	1
D106	8	0.5	1			1	1
D106	8	0.5	2			1	1
D106	8	0.5	3			1	1
D106	8	0.5	4			1	1
D106	8	0.5	1			1	1
D106	8	0.5	2			1	1
D106	8	0.5	3			1	1
D106	8	0.5	4			1	1
D106	9	0.5	1	3	0	1	1
D106	9	0.5	2	1	0	1	1
D106	9	0.5	3	1	0	1	1
D106	9	0.5	4	1	0	1	1
D106	9	0.5	1			1	1
D106	9	0.5	2			1	1
D106	9	0.5	3			1	1
D106	9	0.5	4			1	1
D106	10	0.5	1			1	1
D106	10	0.5	2			1	1
D106	10	0.5	3			1	1
D106	10	0.5	4			1	1
D106	10	0.5	1			1	1
D106	10	0.5	2			1	1
D106	10	0.5	3			1	1
D106	10	0.5	4			1	1
D106	11	0.5	1	3	0	1	1
D106	11	0.5	2	5	0	1	1
D106	11	0.5	3	5	0	1	1
D106	11	0.5	4	5	0	1	1
D106	11	0.5	1			1	1
D106	11	0.5	2			1	1
D106	11	0.5	3			1	1
D106	11	0.5	4			1	1
D106	12	0.5	1			1	1
D106	12	0.5	2			1	1
D106	12	0.5	3			1	1
D106	12	0.5	4			1	1
D106	12	0.5	1			1	1
D106	12	0.5	2			1	1
D106	12	0.5	3			1	1
D106	12	0.5	4			1	1
D106	13	0.5	1			1	1
D106	13	0.5	2			1	1
D106	13	0.5	3			1	1
D106	13	0.5	4			1	1
D106	13	0.5	1			1	1
D106	13	0.5	2			1	1
D106	13	0.5	3			1	1
D106	13	0.5	4			1	1
D106	14	0.5	1			1	1
D106	14	0.5	2			1	1
D106	14	0.5	3			1	1
D106	14	0.5	4			1	1
D106	14	0.5	1			1	1
D106	14	0.5	2			1	1
D106	14	0.5	3			1	1
D106	14	0.5	4			1	1
D107	1	-0.5	1			1	1
D107	1	-0.5	2			1	1
D107	1	-0.5	3			1	1
D107	1	-0.5	4			1	1
D107	1	-0.5	1	2	0	1	1
D107	1	-0.5	2	2	0	1	1
D107	1	-0.5	3	2	0	1	1
D107	1	-0.5	4	2	0	1	1
D107	2	-0.5	1			1	1
D107	2	-0.5	2			1	1
D107	2	-0.5	3			1	1
D107	2	-0.5	4			1	1
D107	2	-0.5	1			1	1
D107	2	-0.5	2			1	1
D107	2	-0.5	3			1	1
D107	2	-0.5	4			1	1
D107	3	-0.5	1	2	0	1	1
D107	3	-0.5	2	4	0	1	1
D107	3	-0.5	3	4	0	1	1
D107	3	-0.5	4	2	0	1	1
D107	3	-0.5	1			1	1
D107	3	-0.5	2			1	1
D107	3	-0.5	3			1	1
D107	3	-0.5	4			1	1
D107	4	-0.5	1			1	1
D107	4	-0.5	2			1	1
D107	4	-0.5	3			1	1
D107	4	-0.5	4			1	1
D107	4	-0.5	1			1	1
D107	4	-0.5	2			1	1
D107	4	-0.5	3			1	1
D107	4	-0.5	4			1	1
D107	5	-0.5	1			1	1
D107	5	-0.5	2			1	1
D107	5	-0.5	3			1	1
D107	5	-0.5	4			1	1
D107	5	-0.5	1			1	1
D107	5	-0.5	2			1	1
D107	5	-0.5	3			1	1
D107	5	-0.5	4			1	1
D107	6	-0.5	1			1
D107	6	-0.5	2			1
D107	6	-0.5	3			1
D107	6	-0.5	4			1
D107	6	-0.5	1			1
D107	6	-0.5	2			1
D107	6	-0.5	3			1
D107	6	-0.5	4			1
D107	7	-0.5	1			1	1
D107	7	-0.5	2			1	1
D107	7	-0.5	3			1	1
D107	7	-0.5	4			1	1
D107	7	-0.5	1			1	1
D107	7	-0.5	2			1	1
D107	7	-0.5	3			1	1
D107	7	-0.5	4			1	1
D107	8	-0.5	1			1	1
D107	8	-0.5	2			1	1
D107	8	-0.5	3			1	1
D107	8	-0.5	4			1	1
D107	8	-0.5	1			1	1
D107	8	-0.5	2			1	1
D107	8	-0.5	3			1	1
D107	8	-0.5	4			1	1
D107	9	-0.5	1			1	1
D107	9	-0.5	2			1	1
D107	9	-0.5	3			1	1
D107	9	-0.5	4			1	1
D107	9	-0.5	1			1	1
D107	9	-0.5	2			1	1
D107	9	-0.5	3			1	1
D107	9	-0.5	4			1	1
D107	10	-0.5	1			1	1
D107	10	-0.5	2			1	1
D107	10	-0.5	3			1	1
D107	10	-0.5	4			1	1
D107	10	-0.5	1	2	0	1	1
D107	10	-0.5	2	2	0	1	1
D107	10	-0.5	3	2	0	1	1
D107	10	-0.5	4	2	0	1	1
D107	11	-0.5	1			1
D107	11	-0.5	2			1
D107	11	-0.5	3			1
D107	11	-0.5	4			1
D107	11	-0.5	1			1
D107	11	-0.5	2			1
D107	11	-0.5	3			1
D107	11	-0.5	4			1
D107	12	-0.5	1			1
D107	12	-0.5	2			1
D107	12	-0.5	3			1
D107	12	-0.5	4			1
D107	12	-0.5	1			1
D107	12	-0.5	2			1
D107	12	-0.5	3			1
D107	12	-0.5	4			1
D107	13	-0.5	1			1
D107	13	-0.5	2			1
D107	13	-0.5	3			1
D107	13	-0.5	4			1
D107	13	-0.5	1			1
D107	13	-0.5	2			1
D107	13	-0.5	3			1
D107	13	-0.5	4			1
D107	14	-0.5	1			1
D107	14	-0.5	2			1
D107	14	-0.5	3			1
D107	14	-0.5	4			1
D107	14	-0.5	1			1
D107	14	-0.5	2			1
D107	14	-0.5	3			1
D107	14	-0.5	4			1
D108	1	0.5	1	1	-2.5	3.5	1
D108	1	0.5	2	4	-2.5	3.5	1
D108	1	0.5	3	1	-2.5	3.5	1
D108	1	0.5	4	1	-2.5	3.5	1
D108	1	0.5	1			3.5	1
D108	1	0.5	2			3.5	1
D108	1	0.5	3			3.5	1
D108	1	0.5	4			3.5	1
D108	2	0.5	1			3.5	1
D108	2	0.5	2			3.5	1
D108	2	0.5	3			3.5	1
D108	2	0.5	4			3.5	1
D108	2	0.5	1			3.5	1
D108	2	0.5	2			3.5	1
D108	2	0.5	3			3.5	1
D108	2	0.5	4			3.5	1
D108	3	0.5	1	1	-2.5	3.5	1
D108	3	0.5	2	5	-2.5	3.5	1
D108	3	0.5	3	1	-2.5	3.5	1
D108	3	0.5	4	1	-2.5	3.5	1
D108	3	0.5	1			3.5	1
D108	3	0.5	2			3.5	1
D108	3	0.5	3			3.5	1
D108	3	0.5	4			3.5	1
D108	4	0.5	1			3.5	1
D108	4	0.5	2			3.5	1
D108	4	0.5	3			3.5	1
D108	4	0.5	4			3.5	1
D108	4	0.5	1			3.5	1
D108	4	0.5	2			3.5	1
D108	4	0.5	3			3.5	1
D108	4	0.5	4			3.5	1
D108	5	0.5	1	1	7.5	3.5	1
D108	5	0.5	2	3	7.5	3.5	1
D108	5	0.5	3	1	7.5	3.5	1
D108	5	0.5	4	1	7.5	3.5	1
D108	5	0.5	1			3.5	1
D108	5	0.5	2			3.5	1
D108	5	0.5	3			3.5	1
D108	5	0.5	4			3.5	1
D108	6	0.5	1			3.5	1
D108	6	0.5	2			3.5	1
D108	6	0.5	3			3.5	1
D108	6	0.5	4			3.5	1
D108	6	0.5	1			3.5	1
D108	6	0.5	2			3.5	1
D108	6	0.5	3			3.5	1
D108	6	0.5	4			3.5	1
D108	7	0.5	1			3.5	1
D108	7	0.5	2			3.5	1
D108	7	0.5	3			3.5	1
D108	7	0.5	4			3.5	1
D108	7	0.5	1			3.5	1
D108	7	0.5	2			3.5	1
D108	7	0.5	3			3.5	1
D108	7	0.5	4			3.5	1
D108	8	0.5	1			3.5	1
D108	8	0.5	2			3.5	1
D108	8	0.5	3			3.5	1
D108	8	0.5	4			3.5	1
D108	8	0.5	1			3.5	1
D108	8	0.5	2			3.5	1
D108	8	0.5	3			3.5	1
D108	8	0.5	4			3.5	1
D108	9	0.5	1			3.5	1
D108	9	0.5	2			3.5	1
D108	9	0.5	3			3.5	1
D108	9	0.5	4			3.5	1
D108	9	0.5	1			3.5	1
D108	9	0.5	2			3.5	1
D108	9	0.5	3			3.5	1
D108	9	0.5	4			3.5	1
D108	10	0.5	1			3.5	1
D108	10	0.5	2			3.5	1
D108	10	0.5	3			3.5	1
D108	10	0.5	4			3.5	1
D108	10	0.5	1			3.5	1
D108	10	0.5	2			3.5	1
D108	10	0.5	3			3.5	1
D108	10	0.5	4			3.5	1
D108	11	0.5	1			3.5	1
D108	11	0.5	2			3.5	1
D108	11	0.5	3			3.5	1
D108	11	0.5	4			3.5	1
D108	11	0.5	1			3.5	1
D108	11	0.5	2			3.5	1
D108	11	0.5	3			3.5	1
D108	11	0.5	4			3.5	1
D108	12	0.5	1			3.5	1
D108	12	0.5	2			3.5	1
D108	12	0.5	3			3.5	1
D108	12	0.5	4			3.5	1
D108	12	0.5	1			3.5	1
D108	12	0.5	2			3.5	1
D108	12	0.5	3			3.5	1
D108	12	0.5	4			3.5	1
D108	13	0.5	1			3.5	1
D108	13	0.5	2			3.5	1
D108	13	0.5	3			3.5	1
D108	13	0.5	4			3.5	1
D108	13	0.5	1			3.5	1
D108	13	0.5	2			3.5	1
D108	13	0.5	3			3.5	1
D108	13	0.5	4			3.5	1
D108	14	0.5	1	1	-2.5	3.5	1
D108	14	0.5	2	2	-2.5	3.5	1
D108	14	0.5	3	1	-2.5	3.5	1
D108	14	0.5	4	1	-2.5	3.5	1
D108	14	0.5	1			3.5	1
D108	14	0.5	2			3.5	1
D108	14	0.5	3			3.5	1
D108	14	0.5	4			3.5	1
D109	1	0.5	1			1	1
D109	1	0.5	2			1	1
D109	1	0.5	3			1	1
D109	1	0.5	4			1	1
D109	1	0.5	1			1	1
D109	1	0.5	2			1	1
D109	1	0.5	3			1	1
D109	1	0.5	4			1	1
D109	2	0.5	1			1	1
D109	2	0.5	2			1	1
D109	2	0.5	3			1	1
D109	2	0.5	4			1	1
D109	2	0.5	1			1	1
D109	2	0.5	2			1	1
D109	2	0.5	3			1	1
D109	2	0.5	4			1	1
D109	3	0.5	1			1	1
D109	3	0.5	2			1	1
D109	3	0.5	3			1	1
D109	3	0.5	4			1	1
D109	3	0.5	1			1	1
D109	3	0.5	2			1	1
D109	3	0.5	3			1	1
D109	3	0.5	4			1	1
D109	4	0.5	1			1	1
D109	4	0.5	2			1	1
D109	4	0.5	3			1	1
D109	4	0.5	4			1	1
D109	4	0.5	1			1	1
D109	4	0.5	2			1	1
D109	4	0.5	3			1	1
D109	4	0.5	4			1	1
D109	5	0.5	1			1	1
D109	5	0.5	2			1	1
D109	5	0.5	3			1	1
D109	5	0.5	4			1	1
D109	5	0.5	1			1	1
D109	5	0.5	2			1	1
D109	5	0.5	3			1	1
D109	5	0.5	4			1	1
D109	6	0.5	1			1	1
D109	6	0.5	2			1	1
D109	6	0.5	3			1	1
D109	6	0.5	4			1	1
D109	6	0.5	1			1	1
D109	6	0.5	2			1	1
D109	6	0.5	3			1	1
D109	6	0.5	4			1	1
D109	7	0.5	1			1
D109	7	0.5	2			1
D109	7	0.5	3			1
D109	7	0.5	4			1
D109	7	0.5	1			1
D109	7	0.5	2			1
D109	7	0.5	3			1
D109	7	0.5	4			1
D109	8	0.5	1			1	1
D109	8	0.5	2			1	1
D109	8	0.5	3			1	1
D109	8	0.5	4			1	1
D109	8	0.5	1			1	1
D109	8	0.5	2			1	1
D109	8	0.5	3			1	1
D109	8	0.5	4			1	1
D109	9	0.5	1			1	1
D109	9	0.5	2			1	1
D109	9	0.5	3			1	1
D109	9	0.5	4			1	1
D109	9	0.5	1			1	1
D109	9	0.5	2			1	1
D109	9	0.5	3			1	1
D109	9	0.5	4			1	1
D109	10	0.5	1			1	1
D109	10	0.5	2			1	1
D109	10	0.5	3			1	1
D109	10	0.5	4			1	1
D109	10	0.5	1			1	1
D109	10	0.5	2			1	1
D109	10	0.5	3			1	1
D109	10	0.5	4			1	1
D109	11	0.5	1			1	1
D109	11	0.5	2			1	1
D109	11	0.5	3			1	1
D109	11	0.5	4			1	1
D109	11	0.5	1	3	0	1	1
D109	11	0.5	2	4	0	1	1
D109	11	0.5	3	4	0	1	1
D109	11	0.5	4	5	0	1	1
D109	12	0.5	1			1	1
D109	12	0.5	2			1	1
D109	12	0.5	3			1	1
D109	12	0.5	4			1	1
D109	12	0.5	1			1	1
D109	12	0.5	2			1	1
D109	12	0.5	3			1	1
D109	12	0.5	4			1	1
D109	13	0.5	1			1	1
D109	13	0.5	2			1	1
D109	13	0.5	3			1	1
D109	13	0.5	4			1	1
D109	13	0.5	1			1	1
D109	13	0.5	2			1	1
D109	13	0.5	3			1	1
D109	13	0.5	4			1	1
D109	14	0.5	1			1	1
D109	14	0.5	2			1	1
D109	14	0.5	3			1	1
D109	14	0.5	4			1	1
D109	14	0.5	1			1	1
D109	14	0.5	2			1	1
D109	14	0.5	3			1	1
D109	14	0.5	4			1	1
D11	1	-0.5	1	3	-0.83	1.83	1
D11	1	-0.5	2	2	-0.83	1.83	1
D11	1	-0.5	3	4	-0.83	1.83	1
D11	1	-0.5	4	5	-0.83	1.83	1
D11	1	-0.5	1	2	-0.83	1.83	1
D11	1	-0.5	2	2	-0.83	1.83	1
D11	1	-0.5	3	4	-0.83	1.83	1
D11	1	-0.5	4	5	-0.83	1.83	1
D11	2	-0.5	1	3	-0.83	1.83	1
D11	2	-0.5	2	4	-0.83	1.83	1
D11	2	-0.5	3	3	-0.83	1.83	1
D11	2	-0.5	4	4	-0.83	1.83	1
D11	2	-0.5	1			1.83	1
D11	2	-0.5	2			1.83	1
D11	2	-0.5	3			1.83	1
D11	2	-0.5	4			1.83	1
D11	3	-0.5	1			1.83	1
D11	3	-0.5	2			1.83	1
D11	3	-0.5	3			1.83	1
D11	3	-0.5	4			1.83	1
D11	3	-0.5	1			1.83	1
D11	3	-0.5	2			1.83	1
D11	3	-0.5	3			1.83	1
D11	3	-0.5	4			1.83	1
D11	4	-0.5	1			1.83	1
D11	4	-0.5	2			1.83	1
D11	4	-0.5	3			1.83	1
D11	4	-0.5	4			1.83	1
D11	4	-0.5	1	2	-0.83	1.83	1
D11	4	-0.5	2	2	-0.83	1.83	1
D11	4	-0.5	3	2	-0.83	1.83	1
D11	4	-0.5	4	5	-0.83	1.83	1
D11	5	-0.5	1			1.83	1
D11	5	-0.5	2			1.83	1
D11	5	-0.5	3			1.83	1
D11	5	-0.5	4			1.83	1
D11	5	-0.5	1			1.83	1
D11	5	-0.5	2			1.83	1
D11	5	-0.5	3			1.83	1
D11	5	-0.5	4			1.83	1
D11	6	-0.5	1	2	-0.83	1.83	1
D11	6	-0.5	2	4	-0.83	1.83	1
D11	6	-0.5	3	4	-0.83	1.83	1
D11	6	-0.5	4	5	-0.83	1.83	1
D11	6	-0.5	1	1	-0.83	1.83	1
D11	6	-0.5	2	4	-0.83	1.83	1
D11	6	-0.5	3	4	-0.83	1.83	1
D11	6	-0.5	4	5	-0.83	1.83	1
D11	7	-0.5	1			1.83
D11	7	-0.5	2			1.83
D11	7	-0.5	3			1.83
D11	7	-0.5	4			1.83
D11	7	-0.5	1			1.83
D11	7	-0.5	2			1.83
D11	7	-0.5	3			1.83
D11	7	-0.5	4			1.83
D11	8	-0.5	1			1.83	1
D11	8	-0.5	2			1.83	1
D11	8	-0.5	3			1.83	1
D11	8	-0.5	4			1.83	1
D11	8	-0.5	1	1	0.17	1.83	1
D11	8	-0.5	2	3	0.17	1.83	1
D11	8	-0.5	3	3	0.17	1.83	1
D11	8	-0.5	4	2	0.17	1.83	1
D11	9	-0.5	1			1.83	1
D11	9	-0.5	2			1.83	1
D11	9	-0.5	3			1.83	1
D11	9	-0.5	4			1.83	1
D11	9	-0.5	1			1.83	1
D11	9	-0.5	2			1.83	1
D11	9	-0.5	3			1.83	1
D11	9	-0.5	4			1.83	1
D11	10	-0.5	1	1	1.17	1.83	1
D11	10	-0.5	2	3	1.17	1.83	1
D11	10	-0.5	3	3	1.17	1.83	1
D11	10	-0.5	4	2	1.17	1.83	1
D11	10	-0.5	1			1.83	1
D11	10	-0.5	2			1.83	1
D11	10	-0.5	3			1.83	1
D11	10	-0.5	4			1.83	1
D11	11	-0.5	1	1	0.17	1.83	1
D11	11	-0.5	2	2	0.17	1.83	1
D11	11	-0.5	3	3	0.17	1.83	1
D11	11	-0.5	4	1	0.17	1.83	1
D11	11	-0.5	1			1.83	1
D11	11	-0.5	2			1.83	1
D11	11	-0.5	3			1.83	1
D11	11	-0.5	4			1.83	1
D11	12	-0.5	1			1.83
D11	12	-0.5	2			1.83
D11	12	-0.5	3			1.83
D11	12	-0.5	4			1.83
D11	12	-0.5	1			1.83
D11	12	-0.5	2			1.83
D11	12	-0.5	3			1.83
D11	12	-0.5	4			1.83
D11	13	-0.5	1			1.83	1
D11	13	-0.5	2			1.83	1
D11	13	-0.5	3			1.83	1
D11	13	-0.5	4			1.83	1
D11	13	-0.5	1	2	1.17	1.83	1
D11	13	-0.5	2	3	1.17	1.83	1
D11	13	-0.5	3	4	1.17	1.83	1
D11	13	-0.5	4	4	1.17	1.83	1
D11	14	-0.5	1	2	1.17	1.83	1
D11	14	-0.5	2	4	1.17	1.83	1
D11	14	-0.5	3	4	1.17	1.83	1
D11	14	-0.5	4	4	1.17	1.83	1
D11	14	-0.5	1	2	1.17	1.83	1
D11	14	-0.5	2	4	1.17	1.83	1
D11	14	-0.5	3	4	1.17	1.83	1
D11	14	-0.5	4	4	1.17	1.83	1
D110	1	0.5	1	2	0	1	1
D110	1	0.5	2	2	0	1	1
D110	1	0.5	3	2	0	1	1
D110	1	0.5	4	2	0	1	1
D110	1	0.5	1			1	1
D110	1	0.5	2			1	1
D110	1	0.5	3			1	1
D110	1	0.5	4			1	1
D110	2	0.5	1			1	1
D110	2	0.5	2			1	1
D110	2	0.5	3			1	1
D110	2	0.5	4			1	1
D110	2	0.5	1			1	1
D110	2	0.5	2			1	1
D110	2	0.5	3			1	1
D110	2	0.5	4			1	1
D110	3	0.5	1			1	1
D110	3	0.5	2			1	1
D110	3	0.5	3			1	1
D110	3	0.5	4			1	1
D110	3	0.5	1			1	1
D110	3	0.5	2			1	1
D110	3	0.5	3			1	1
D110	3	0.5	4			1	1
D110	4	0.5	1			1	1
D110	4	0.5	2			1	1
D110	4	0.5	3			1	1
D110	4	0.5	4			1	1
D110	4	0.5	1			1	1
D110	4	0.5	2			1	1
D110	4	0.5	3			1	1
D110	4	0.5	4			1	1
D110	5	0.5	1			1	1
D110	5	0.5	2			1	1
D110	5	0.5	3			1	1
D110	5	0.5	4			1	1
D110	5	0.5	1			1	1
D110	5	0.5	2			1	1
D110	5	0.5	3			1	1
D110	5	0.5	4			1	1
D110	6	0.5	1			1	1
D110	6	0.5	2			1	1
D110	6	0.5	3			1	1
D110	6	0.5	4			1	1
D110	6	0.5	1			1	1
D110	6	0.5	2			1	1
D110	6	0.5	3			1	1
D110	6	0.5	4			1	1
D110	7	0.5	1			1
D110	7	0.5	2			1
D110	7	0.5	3			1
D110	7	0.5	4			1
D110	7	0.5	1			1
D110	7	0.5	2			1
D110	7	0.5	3			1
D110	7	0.5	4			1
D110	8	0.5	1			1
D110	8	0.5	2			1
D110	8	0.5	3			1
D110	8	0.5	4			1
D110	8	0.5	1			1
D110	8	0.5	2			1
D110	8	0.5	3			1
D110	8	0.5	4			1
D110	9	0.5	1	4	0	1	1
D110	9	0.5	2	2	0	1	1
D110	9	0.5	3	3	0	1	1
D110	9	0.5	4	3	0	1	1
D110	9	0.5	1			1	1
D110	9	0.5	2			1	1
D110	9	0.5	3			1	1
D110	9	0.5	4			1	1
D110	10	0.5	1			1	1
D110	10	0.5	2			1	1
D110	10	0.5	3			1	1
D110	10	0.5	4			1	1
D110	10	0.5	1			1	1
D110	10	0.5	2			1	1
D110	10	0.5	3			1	1
D110	10	0.5	4			1	1
D110	11	0.5	1	3	0	1	1
D110	11	0.5	2	2	0	1	1
D110	11	0.5	3	2	0	1	1
D110	11	0.5	4	2	0	1	1
D110	11	0.5	1			1	1
D110	11	0.5	2			1	1
D110	11	0.5	3			1	1
D110	11	0.5	4			1	1
D110	12	0.5	1			1
D110	12	0.5	2			1
D110	12	0.5	3			1
D110	12	0.5	4			1
D110	12	0.5	1			1
D110	12	0.5	2			1
D110	12	0.5	3			1
D110	12	0.5	4			1
D110	13	0.5	1			1
D110	13	0.5	2			1
D110	13	0.5	3			1
D110	13	0.5	4			1
D110	13	0.5	1			1
D110	13	0.5	2			1
D110	13	0.5	3			1
D110	13	0.5	4			1
D110	14	0.5	1			1
D110	14	0.5	2			1
D110	14	0.5	3			1
D110	14	0.5	4			1
D110	14	0.5	1			1
D110	14	0.5	2			1
D110	14	0.5	3			1
D110	14	0.5	4			1
D111	1	0.5	1	1	-1.36	2.36	1
D111	1	0.5	2	4	-1.36	2.36	1
D111	1	0.5	3	4	-1.36	2.36	1
D111	1	0.5	4	1	-1.36	2.36	1
D111	1	0.5	1			2.36	1
D111	1	0.5	2			2.36	1
D111	1	0.5	3			2.36	1
D111	1	0.5	4			2.36	1
D111	2	0.5	1	1	-1.36	2.36	1
D111	2	0.5	2	1	-1.36	2.36	1
D111	2	0.5	3	4	-1.36	2.36	1
D111	2	0.5	4	1	-1.36	2.36	1
D111	2	0.5	1			2.36	1
D111	2	0.5	2			2.36	1
D111	2	0.5	3			2.36	1
D111	2	0.5	4			2.36	1
D111	3	0.5	1			2.36	1
D111	3	0.5	2			2.36	1
D111	3	0.5	3			2.36	1
D111	3	0.5	4			2.36	1
D111	3	0.5	1			2.36	1
D111	3	0.5	2			2.36	1
D111	3	0.5	3			2.36	1
D111	3	0.5	4			2.36	1
D111	4	0.5	1	1	-1.36	2.36	1
D111	4	0.5	2	4	-1.36	2.36	1
D111	4	0.5	3	3	-1.36	2.36	1
D111	4	0.5	4	1	-1.36	2.36	1
D111	4	0.5	1	1	-1.36	2.36	1
D111	4	0.5	2	2	-1.36	2.36	1
D111	4	0.5	3	2	-1.36	2.36	1
D111	4	0.5	4	3	-1.36	2.36	1
D111	5	0.5	1			2.36	1
D111	5	0.5	2			2.36	1
D111	5	0.5	3			2.36	1
D111	5	0.5	4			2.36	1
D111	5	0.5	1	4	-1.36	2.36	1
D111	5	0.5	2	5	-1.36	2.36	1
D111	5	0.5	3	5	-1.36	2.36	1
D111	5	0.5	4	5	-1.36	2.36	1
D111	6	0.5	1			2.36	1
D111	6	0.5	2			2.36	1
D111	6	0.5	3			2.36	1
D111	6	0.5	4			2.36	1
D111	6	0.5	1			2.36	1
D111	6	0.5	2			2.36	1
D111	6	0.5	3			2.36	1
D111	6	0.5	4			2.36	1
D111	7	0.5	1			2.36	1
D111	7	0.5	2			2.36	1
D111	7	0.5	3			2.36	1
D111	7	0.5	4			2.36	1
D111	7	0.5	1	4	-1.36	2.36	1
D111	7	0.5	2	4	-1.36	2.36	1
D111	7	0.5	3	5	-1.36	2.36	1
D111	7	0.5	4	5	-1.36	2.36	1
D111	8	0.5	1	1	-1.36	2.36	1
D111	8	0.5	2	3	-1.36	2.36	1
D111	8	0.5	3	4	-1.36	2.36	1
D111	8	0.5	4	3	-1.36	2.36	1
D111	8	0.5	1			2.36	1
D111	8	0.5	2			2.36	1
D111	8	0.5	3			2.36	1
D111	8	0.5	4			2.36	1
D111	9	0.5	1	1	-1.36	2.36	1
D111	9	0.5	2	2	-1.36	2.36	1
D111	9	0.5	3	2	-1.36	2.36	1
D111	9	0.5	4	5	-1.36	2.36	1
D111	9	0.5	1			2.36	1
D111	9	0.5	2			2.36	1
D111	9	0.5	3			2.36	1
D111	9	0.5	4			2.36	1
D111	10	0.5	1	1	3.64	2.36	1
D111	10	0.5	2	1	3.64	2.36	1
D111	10	0.5	3	4	3.64	2.36	1
D111	10	0.5	4	2	3.64	2.36	1
D111	10	0.5	1	4	-1.36	2.36	1
D111	10	0.5	2	2	-1.36	2.36	1
D111	10	0.5	3	2	-1.36	2.36	1
D111	10	0.5	4	2	-1.36	2.36	1
D111	11	0.5	1			2.36	1
D111	11	0.5	2			2.36	1
D111	11	0.5	3			2.36	1
D111	11	0.5	4			2.36	1
D111	11	0.5	1			2.36	1
D111	11	0.5	2			2.36	1
D111	11	0.5	3			2.36	1
D111	11	0.5	4			2.36	1
D111	12	0.5	1			2.36
D111	12	0.5	2			2.36
D111	12	0.5	3			2.36
D111	12	0.5	4			2.36
D111	12	0.5	1			2.36
D111	12	0.5	2			2.36
D111	12	0.5	3			2.36
D111	12	0.5	4			2.36
D111	13	0.5	1			2.36	1
D111	13	0.5	2			2.36	1
D111	13	0.5	3			2.36	1
D111	13	0.5	4			2.36	1
D111	13	0.5	1	4	8.64	2.36	1
D111	13	0.5	2	3	8.64	2.36	1
D111	13	0.5	3	3	8.64	2.36	1
D111	13	0.5	4	3	8.64	2.36	1
D111	14	0.5	1			2.36	1
D111	14	0.5	2			2.36	1
D111	14	0.5	3			2.36	1
D111	14	0.5	4			2.36	1
D111	14	0.5	1			2.36	1
D111	14	0.5	2			2.36	1
D111	14	0.5	3			2.36	1
D111	14	0.5	4			2.36	1
D112	1	-0.5	1			9	1
D112	1	-0.5	2			9	1
D112	1	-0.5	3			9	1
D112	1	-0.5	4			9	1
D112	1	-0.5	1			9	1
D112	1	-0.5	2			9	1
D112	1	-0.5	3			9	1
D112	1	-0.5	4			9	1
D112	2	-0.5	1			9	1
D112	2	-0.5	2			9	1
D112	2	-0.5	3			9	1
D112	2	-0.5	4			9	1
D112	2	-0.5	1			9	1
D112	2	-0.5	2			9	1
D112	2	-0.5	3			9	1
D112	2	-0.5	4			9	1
D112	3	-0.5	1			9	1
D112	3	-0.5	2			9	1
D112	3	-0.5	3			9	1
D112	3	-0.5	4			9	1
D112	3	-0.5	1	2	2	9	1
D112	3	-0.5	2	2	2	9	1
D112	3	-0.5	3	2	2	9	1
D112	3	-0.5	4	2	2	9	1
D112	4	-0.5	1	2	2	9	1
D112	4	-0.5	2	3	2	9	1
D112	4	-0.5	3	2	2	9	1
D112	4	-0.5	4	4	2	9	1
D112	4	-0.5	1			9	1
D112	4	-0.5	2			9	1
D112	4	-0.5	3			9	1
D112	4	-0.5	4			9	1
D112	5	-0.5	1			9	1
D112	5	-0.5	2			9	1
D112	5	-0.5	3			9	1
D112	5	-0.5	4			9	1
D112	5	-0.5	1			9	1
D112	5	-0.5	2			9	1
D112	5	-0.5	3			9	1
D112	5	-0.5	4			9	1
D112	6	-0.5	1	3	2	9	1
D112	6	-0.5	2	2	2	9	1
D112	6	-0.5	3	2	2	9	1
D112	6	-0.5	4	4	2	9	1
D112	6	-0.5	1			9	1
D112	6	-0.5	2			9	1
D112	6	-0.5	3			9	1
D112	6	-0.5	4			9	1
D112	7	-0.5	1	4	-8	9	1
D112	7	-0.5	2	4	-8	9	1
D112	7	-0.5	3	5	-8	9	1
D112	7	-0.5	4	4	-8	9	1
D112	7	-0.5	1			9	1
D112	7	-0.5	2			9	1
D112	7	-0.5	3			9	1
D112	7	-0.5	4			9	1
D112	8	-0.5	1	5	2	9	1
D112	8	-0.5	2	5	2	9	1
D112	8	-0.5	3	3	2	9	1
D112	8	-0.5	4	3	2	9	1
D112	8	-0.5	1			9	1
D112	8	-0.5	2			9	1
D112	8	-0.5	3			9	1
D112	8	-0.5	4			9	1
D112	9	-0.5	1			9	1
D112	9	-0.5	2			9	1
D112	9	-0.5	3			9	1
D112	9	-0.5	4			9	1
D112	9	-0.5	1			9	1
D112	9	-0.5	2			9	1
D112	9	-0.5	3			9	1
D112	9	-0.5	4			9	1
D112	10	-0.5	1			9	1
D112	10	-0.5	2			9	1
D112	10	-0.5	3			9	1
D112	10	-0.5	4			9	1
D112	10	-0.5	1			9	1
D112	10	-0.5	2			9	1
D112	10	-0.5	3			9	1
D112	10	-0.5	4			9	1
D112	11	-0.5	1			9	1
D112	11	-0.5	2			9	1
D112	11	-0.5	3			9	1
D112	11	-0.5	4			9	1
D112	11	-0.5	1			9	1
D112	11	-0.5	2			9	1
D112	11	-0.5	3			9	1
D112	11	-0.5	4			9	1
D112	12	-0.5	1			9	1
D112	12	-0.5	2			9	1
D112	12	-0.5	3			9	1
D112	12	-0.5	4			9	1
D112	12	-0.5	1			9	1
D112	12	-0.5	2			9	1
D112	12	-0.5	3			9	1
D112	12	-0.5	4			9	1
D112	13	-0.5	1			9	1
D112	13	-0.5	2			9	1
D112	13	-0.5	3			9	1
D112	13	-0.5	4			9	1
D112	13	-0.5	1			9	1
D112	13	-0.5	2			9	1
D112	13	-0.5	3			9	1
D112	13	-0.5	4			9	1
D112	14	-0.5	1			9	1
D112	14	-0.5	2			9	1
D112	14	-0.5	3			9	1
D112	14	-0.5	4			9	1
D112	14	-0.5	1			9	1
D112	14	-0.5	2			9	1
D112	14	-0.5	3			9	1
D112	14	-0.5	4			9	1
D113	1	0.5	1	1	0	1	1
D113	1	0.5	2	1	0	1	1
D113	1	0.5	3	4	0	1	1
D113	1	0.5	4	3	0	1	1
D113	1	0.5	1			1	1
D113	1	0.5	2			1	1
D113	1	0.5	3			1	1
D113	1	0.5	4			1	1
D113	2	0.5	1			1	1
D113	2	0.5	2			1	1
D113	2	0.5	3			1	1
D113	2	0.5	4			1	1
D113	2	0.5	1			1	1
D113	2	0.5	2			1	1
D113	2	0.5	3			1	1
D113	2	0.5	4			1	1
D113	3	0.5	1			1	1
D113	3	0.5	2			1	1
D113	3	0.5	3			1	1
D113	3	0.5	4			1	1
D113	3	0.5	1			1	1
D113	3	0.5	2			1	1
D113	3	0.5	3			1	1
D113	3	0.5	4			1	1
D113	4	0.5	1			1
D113	4	0.5	2			1
D113	4	0.5	3			1
D113	4	0.5	4			1
D113	4	0.5	1			1
D113	4	0.5	2			1
D113	4	0.5	3			1
D113	4	0.5	4			1
D113	5	0.5	1			1
D113	5	0.5	2			1
D113	5	0.5	3			1
D113	5	0.5	4			1
D113	5	0.5	1			1
D113	5	0.5	2			1
D113	5	0.5	3			1
D113	5	0.5	4			1
D113	6	0.5	1			1
D113	6	0.5	2			1
D113	6	0.5	3			1
D113	6	0.5	4			1
D113	6	0.5	1			1
D113	6	0.5	2			1
D113	6	0.5	3			1
D113	6	0.5	4			1
D113	7	0.5	1			1
D113	7	0.5	2			1
D113	7	0.5	3			1
D113	7	0.5	4			1
D113	7	0.5	1			1
D113	7	0.5	2			1
D113	7	0.5	3			1
D113	7	0.5	4			1
D113	8	0.5	1			1
D113	8	0.5	2			1
D113	8	0.5	3			1
D113	8	0.5	4			1
D113	8	0.5	1			1
D113	8	0.5	2			1
D113	8	0.5	3			1
D113	8	0.5	4			1
D113	9	0.5	1			1
D113	9	0.5	2			1
D113	9	0.5	3			1
D113	9	0.5	4			1
D113	9	0.5	1			1
D113	9	0.5	2			1
D113	9	0.5	3			1
D113	9	0.5	4			1
D113	10	0.5	1			1
D113	10	0.5	2			1
D113	10	0.5	3			1
D113	10	0.5	4			1
D113	10	0.5	1			1
D113	10	0.5	2			1
D113	10	0.5	3			1
D113	10	0.5	4			1
D113	11	0.5	1			1
D113	11	0.5	2			1
D113	11	0.5	3			1
D113	11	0.5	4			1
D113	11	0.5	1			1
D113	11	0.5	2			1
D113	11	0.5	3			1
D113	11	0.5	4			1
D113	12	0.5	1			1
D113	12	0.5	2			1
D113	12	0.5	3			1
D113	12	0.5	4			1
D113	12	0.5	1			1
D113	12	0.5	2			1
D113	12	0.5	3			1
D113	12	0.5	4			1
D113	13	0.5	1			1
D113	13	0.5	2			1
D113	13	0.5	3			1
D113	13	0.5	4			1
D113	13	0.5	1			1
D113	13	0.5	2			1
D113	13	0.5	3			1
D113	13	0.5	4			1
D113	14	0.5	1			1
D113	14	0.5	2			1
D113	14	0.5	3			1
D113	14	0.5	4			1
D113	14	0.5	1			1
D113	14	0.5	2			1
D113	14	0.5	3			1
D113	14	0.5	4			1
D114	1	0.5	1			3.33	1
D114	1	0.5	2			3.33	1
D114	1	0.5	3			3.33	1
D114	1	0.5	4			3.33	1
D114	1	0.5	1			3.33	1
D114	1	0.5	2			3.33	1
D114	1	0.5	3			3.33	1
D114	1	0.5	4			3.33	1
D114	2	0.5	1			3.33
D114	2	0.5	2			3.33
D114	2	0.5	3			3.33
D114	2	0.5	4			3.33
D114	2	0.5	1			3.33
D114	2	0.5	2			3.33
D114	2	0.5	3			3.33
D114	2	0.5	4			3.33
D114	3	0.5	1	2	-0.33	3.33	1
D114	3	0.5	2	2	-0.33	3.33	1
D114	3	0.5	3	2	-0.33	3.33	1
D114	3	0.5	4	4	-0.33	3.33	1
D114	3	0.5	1			3.33	1
D114	3	0.5	2			3.33	1
D114	3	0.5	3			3.33	1
D114	3	0.5	4			3.33	1
D114	4	0.5	1	2	-0.33	3.33	1
D114	4	0.5	2	4	-0.33	3.33	1
D114	4	0.5	3	2	-0.33	3.33	1
D114	4	0.5	4	2	-0.33	3.33	1
D114	4	0.5	1			3.33	1
D114	4	0.5	2			3.33	1
D114	4	0.5	3			3.33	1
D114	4	0.5	4			3.33	1
D114	5	0.5	1	2	-2.33	3.33	1
D114	5	0.5	2	2	-2.33	3.33	1
D114	5	0.5	3	2	-2.33	3.33	1
D114	5	0.5	4	5	-2.33	3.33	1
D114	5	0.5	1			3.33	1
D114	5	0.5	2			3.33	1
D114	5	0.5	3			3.33	1
D114	5	0.5	4			3.33	1
D114	6	0.5	1			3.33	1
D114	6	0.5	2			3.33	1
D114	6	0.5	3			3.33	1
D114	6	0.5	4			3.33	1
D114	6	0.5	1			3.33	1
D114	6	0.5	2			3.33	1
D114	6	0.5	3			3.33	1
D114	6	0.5	4			3.33	1
D114	7	0.5	1			3.33	1
D114	7	0.5	2			3.33	1
D114	7	0.5	3			3.33	1
D114	7	0.5	4			3.33	1
D114	7	0.5	1	2	-2.33	3.33	1
D114	7	0.5	2	3	-2.33	3.33	1
D114	7	0.5	3	4	-2.33	3.33	1
D114	7	0.5	4	4	-2.33	3.33	1
D114	8	0.5	1			3.33	1
D114	8	0.5	2			3.33	1
D114	8	0.5	3			3.33	1
D114	8	0.5	4			3.33	1
D114	8	0.5	1			3.33	1
D114	8	0.5	2			3.33	1
D114	8	0.5	3			3.33	1
D114	8	0.5	4			3.33	1
D114	9	0.5	1			3.33	1
D114	9	0.5	2			3.33	1
D114	9	0.5	3			3.33	1
D114	9	0.5	4			3.33	1
D114	9	0.5	1			3.33	1
D114	9	0.5	2			3.33	1
D114	9	0.5	3			3.33	1
D114	9	0.5	4			3.33	1
D114	10	0.5	1	2	-2.33	3.33	1
D114	10	0.5	2	5	-2.33	3.33	1
D114	10	0.5	3	5	-2.33	3.33	1
D114	10	0.5	4	4	-2.33	3.33	1
D114	10	0.5	1			3.33	1
D114	10	0.5	2			3.33	1
D114	10	0.5	3			3.33	1
D114	10	0.5	4			3.33	1
D114	11	0.5	1			3.33	0
D114	11	0.5	2			3.33	0
D114	11	0.5	3			3.33	0
D114	11	0.5	4			3.33	0
D114	11	0.5	1			3.33	0
D114	11	0.5	2			3.33	0
D114	11	0.5	3			3.33	0
D114	11	0.5	4			3.33	0
D114	12	0.5	1			3.33	1
D114	12	0.5	2			3.33	1
D114	12	0.5	3			3.33	1
D114	12	0.5	4			3.33	1
D114	12	0.5	1			3.33	1
D114	12	0.5	2			3.33	1
D114	12	0.5	3			3.33	1
[truncated: 26,785 more rows]

## Sheet: Table 2 & Supp Table 3
PN	DAY	Gender_C	motivation_type	motivation	daily10_c	mdaily10	filter (complete responses)
D1	1	0.5	1			4	1
D1	1	0.5	2			4	1
D1	1	0.5	3			4	1
D1	1	0.5	4			4	1
D1	1	0.5	1	1	-1	4	1
D1	1	0.5	2	1	-1	4	1
D1	1	0.5	3	1	-1	4	1
D1	1	0.5	4	2	-1	4	1
D1	2	0.5	1	1	0	4	1
D1	2	0.5	2	2	0	4	1
D1	2	0.5	3	3	0	4	1
D1	2	0.5	4	3	0	4	1
D1	2	0.5	1	2	0	4	1
D1	2	0.5	2	2	0	4	1
D1	2	0.5	3	3	0	4	1
D1	2	0.5	4	3	0	4	1
D1	3	0.5	1	3	0	4	1
D1	3	0.5	2	2	0	4	1
D1	3	0.5	3	2	0	4	1
D1	3	0.5	4	2	0	4	1
D1	3	0.5	1	4	1	4	1
D1	3	0.5	2	3	1	4	1
D1	3	0.5	3	4	1	4	1
D1	3	0.5	4	4	1	4	1
D1	4	0.5	1			4	1
D1	4	0.5	2			4	1
D1	4	0.5	3			4	1
D1	4	0.5	4			4	1
D1	4	0.5	1	3	1	4	1
D1	4	0.5	2	3	1	4	1
D1	4	0.5	3	4	1	4	1
D1	4	0.5	4	5	1	4	1
D1	5	0.5	1	3	0	4	1
D1	5	0.5	2	3	0	4	1
D1	5	0.5	3	4	0	4	1
D1	5	0.5	4	4	0	4	1
D1	5	0.5	1	3	0	4	1
D1	5	0.5	2	3	0	4	1
D1	5	0.5	3	4	0	4	1
D1	5	0.5	4	4	0	4	1
D1	6	0.5	1	3	0	4	1
D1	6	0.5	2	3	0	4	1
D1	6	0.5	3	4	0	4	1
D1	6	0.5	4	4	0	4	1
D1	6	0.5	1	2	0	4	1
D1	6	0.5	2	2	0	4	1
D1	6	0.5	3	3	0	4	1
D1	6	0.5	4	3	0	4	1
D1	7	0.5	1			4	1
D1	7	0.5	2			4	1
D1	7	0.5	3			4	1
D1	7	0.5	4			4	1
D1	7	0.5	1	2	0	4	1
D1	7	0.5	2	2	0	4	1
D1	7	0.5	3	2	0	4	1
D1	7	0.5	4	2	0	4	1
D1	8	0.5	1	4	0	4	1
D1	8	0.5	2	4	0	4	1
D1	8	0.5	3	4	0	4	1
D1	8	0.5	4	4	0	4	1
D1	8	0.5	1	3	-1	4	1
D1	8	0.5	2	3	-1	4	1
D1	8	0.5	3	3	-1	4	1
D1	8	0.5	4	3	-1	4	1
D1	9	0.5	1			4	1
D1	9	0.5	2			4	1
D1	9	0.5	3			4	1
D1	9	0.5	4			4	1
D1	9	0.5	1	2	0	4	1
D1	9	0.5	2	2	0	4	1
D1	9	0.5	3	2	0	4	1
D1	9	0.5	4	2	0	4	1
D1	10	0.5	1			4	1
D1	10	0.5	2			4	1
D1	10	0.5	3			4	1
D1	10	0.5	4			4	1
D1	10	0.5	1	2	0	4	1
D1	10	0.5	2	2	0	4	1
D1	10	0.5	3	2	0	4	1
D1	10	0.5	4	4	0	4	1
D1	11	0.5	1			4	1
D1	11	0.5	2			4	1
D1	11	0.5	3			4	1
D1	11	0.5	4			4	1
D1	11	0.5	1	3	0	4	1
D1	11	0.5	2	2	0	4	1
D1	11	0.5	3	2	0	4	1
D1	11	0.5	4	2	0	4	1
D1	12	0.5	1	2	0	4	1
D1	12	0.5	2	3	0	4	1
D1	12	0.5	3	4	0	4	1
D1	12	0.5	4	4	0	4	1
D1	12	0.5	1	3	0	4	1
D1	12	0.5	2	3	0	4	1
D1	12	0.5	3	3	0	4	1
D1	12	0.5	4	3	0	4	1
D1	13	0.5	1	3	0	4	1
D1	13	0.5	2	4	0	4	1
D1	13	0.5	3	3	0	4	1
D1	13	0.5	4	3	0	4	1
D1	13	0.5	1			4	1
D1	13	0.5	2			4	1
D1	13	0.5	3			4	1
D1	13	0.5	4			4	1
D1	14	0.5	1			4	1
D1	14	0.5	2			4	1
D1	14	0.5	3			4	1
D1	14	0.5	4			4	1
D1	14	0.5	1			4	1
D1	14	0.5	2			4	1
D1	14	0.5	3			4	1
D1	14	0.5	4			4	1
D10	1	0.5	1	4	0.67	3.33	1
D10	1	0.5	2	2	0.67	3.33	1
D10	1	0.5	3	4	0.67	3.33	1
D10	1	0.5	4	5	0.67	3.33	1
D10	1	0.5	1			3.33	1
D10	1	0.5	2			3.33	1
D10	1	0.5	3			3.33	1
D10	1	0.5	4			3.33	1
D10	2	0.5	1			3.33	1
D10	2	0.5	2			3.33	1
D10	2	0.5	3			3.33	1
D10	2	0.5	4			3.33	1
D10	2	0.5	1			3.33	1
D10	2	0.5	2			3.33	1
D10	2	0.5	3			3.33	1
D10	2	0.5	4			3.33	1
D10	3	0.5	1			3.33	1
D10	3	0.5	2			3.33	1
D10	3	0.5	3			3.33	1
D10	3	0.5	4			3.33	1
D10	3	0.5	1			3.33	1
D10	3	0.5	2			3.33	1
D10	3	0.5	3			3.33	1
D10	3	0.5	4			3.33	1
D10	4	0.5	1			3.33	1
D10	4	0.5	2			3.33	1
D10	4	0.5	3			3.33	1
D10	4	0.5	4			3.33	1
D10	4	0.5	1			3.33	1
D10	4	0.5	2			3.33	1
D10	4	0.5	3			3.33	1
D10	4	0.5	4			3.33	1
D10	5	0.5	1			3.33	1
D10	5	0.5	2			3.33	1
D10	5	0.5	3			3.33	1
D10	5	0.5	4			3.33	1
D10	5	0.5	1	3	0.67	3.33	1
D10	5	0.5	2	2	0.67	3.33	1
D10	5	0.5	3	2	0.67	3.33	1
D10	5	0.5	4	2	0.67	3.33	1
D10	6	0.5	1			3.33	1
D10	6	0.5	2			3.33	1
D10	6	0.5	3			3.33	1
D10	6	0.5	4			3.33	1
D10	6	0.5	1			3.33	1
D10	6	0.5	2			3.33	1
D10	6	0.5	3			3.33	1
D10	6	0.5	4			3.33	1
D10	7	0.5	1			3.33	1
D10	7	0.5	2			3.33	1
D10	7	0.5	3			3.33	1
D10	7	0.5	4			3.33	1
D10	7	0.5	1			3.33	1
D10	7	0.5	2			3.33	1
D10	7	0.5	3			3.33	1
D10	7	0.5	4			3.33	1
D10	8	0.5	1			3.33	1
D10	8	0.5	2			3.33	1
D10	8	0.5	3			3.33	1
D10	8	0.5	4			3.33	1
D10	8	0.5	1			3.33	1
D10	8	0.5	2			3.33	1
D10	8	0.5	3			3.33	1
D10	8	0.5	4			3.33	1
D10	9	0.5	1			3.33	1
D10	9	0.5	2			3.33	1
D10	9	0.5	3			3.33	1
D10	9	0.5	4			3.33	1
D10	9	0.5	1			3.33	1
D10	9	0.5	2			3.33	1
D10	9	0.5	3			3.33	1
D10	9	0.5	4			3.33	1
D10	10	0.5	1	2	-1.33	3.33	1
D10	10	0.5	2	2	-1.33	3.33	1
D10	10	0.5	3	4	-1.33	3.33	1
D10	10	0.5	4	2	-1.33	3.33	1
D10	10	0.5	1			3.33	1
D10	10	0.5	2			3.33	1
D10	10	0.5	3			3.33	1
D10	10	0.5	4			3.33	1
D10	11	0.5	1			3.33	1
D10	11	0.5	2			3.33	1
D10	11	0.5	3			3.33	1
D10	11	0.5	4			3.33	1
D10	11	0.5	1			3.33	1
D10	11	0.5	2			3.33	1
D10	11	0.5	3			3.33	1
D10	11	0.5	4			3.33	1
D10	12	0.5	1			3.33	1
D10	12	0.5	2			3.33	1
D10	12	0.5	3			3.33	1
D10	12	0.5	4			3.33	1
D10	12	0.5	1			3.33	1
D10	12	0.5	2			3.33	1
D10	12	0.5	3			3.33	1
D10	12	0.5	4			3.33	1
D10	13	0.5	1			3.33	1
D10	13	0.5	2			3.33	1
D10	13	0.5	3			3.33	1
D10	13	0.5	4			3.33	1
D10	13	0.5	1			3.33	1
D10	13	0.5	2			3.33	1
D10	13	0.5	3			3.33	1
D10	13	0.5	4			3.33	1
D10	14	0.5	1			3.33	1
D10	14	0.5	2			3.33	1
D10	14	0.5	3			3.33	1
D10	14	0.5	4			3.33	1
D10	14	0.5	1			3.33	1
D10	14	0.5	2			3.33	1
D10	14	0.5	3			3.33	1
D10	14	0.5	4			3.33	1
D100	1	0.5	1			4	1
D100	1	0.5	2			4	1
D100	1	0.5	3			4	1
D100	1	0.5	4			4	1
D100	1	0.5	1			4	1
D100	1	0.5	2			4	1
D100	1	0.5	3			4	1
D100	1	0.5	4			4	1
D100	2	0.5	1			4	1
D100	2	0.5	2			4	1
D100	2	0.5	3			4	1
D100	2	0.5	4			4	1
D100	2	0.5	1	1	0	4	1
D100	2	0.5	2	2	0	4	1
D100	2	0.5	3	4	0	4	1
D100	2	0.5	4	2	0	4	1
D100	3	0.5	1			4	1
D100	3	0.5	2			4	1
D100	3	0.5	3			4	1
D100	3	0.5	4			4	1
D100	3	0.5	1			4	1
D100	3	0.5	2			4	1
D100	3	0.5	3			4	1
D100	3	0.5	4			4	1
D100	4	0.5	1	1	0	4	1
D100	4	0.5	2	1	0	4	1
D100	4	0.5	3	4	0	4	1
D100	4	0.5	4	3	0	4	1
D100	4	0.5	1			4	1
D100	4	0.5	2			4	1
D100	4	0.5	3			4	1
D100	4	0.5	4			4	1
D100	5	0.5	1			4	1
D100	5	0.5	2			4	1
D100	5	0.5	3			4	1
D100	5	0.5	4			4	1
D100	5	0.5	1			4	1
D100	5	0.5	2			4	1
D100	5	0.5	3			4	1
D100	5	0.5	4			4	1
D100	6	0.5	1			4
D100	6	0.5	2			4
D100	6	0.5	3			4
D100	6	0.5	4			4
D100	6	0.5	1			4
D100	6	0.5	2			4
D100	6	0.5	3			4
D100	6	0.5	4			4
D100	7	0.5	1			4	1
D100	7	0.5	2			4	1
D100	7	0.5	3			4	1
D100	7	0.5	4			4	1
D100	7	0.5	1			4	1
D100	7	0.5	2			4	1
D100	7	0.5	3			4	1
D100	7	0.5	4			4	1
D100	8	0.5	1			4
D100	8	0.5	2			4
D100	8	0.5	3			4
D100	8	0.5	4			4
D100	8	0.5	1			4
D100	8	0.5	2			4
D100	8	0.5	3			4
D100	8	0.5	4			4
D100	9	0.5	1			4	1
D100	9	0.5	2			4	1
D100	9	0.5	3			4	1
D100	9	0.5	4			4	1
D100	9	0.5	1			4	1
D100	9	0.5	2			4	1
D100	9	0.5	3			4	1
D100	9	0.5	4			4	1
D100	10	0.5	1			4	1
D100	10	0.5	2			4	1
D100	10	0.5	3			4	1
D100	10	0.5	4			4	1
D100	10	0.5	1			4	1
D100	10	0.5	2			4	1
D100	10	0.5	3			4	1
D100	10	0.5	4			4	1
D100	11	0.5	1			4	1
D100	11	0.5	2			4	1
D100	11	0.5	3			4	1
D100	11	0.5	4			4	1
D100	11	0.5	1			4	1
D100	11	0.5	2			4	1
D100	11	0.5	3			4	1
D100	11	0.5	4			4	1
D100	12	0.5	1			4
D100	12	0.5	2			4
D100	12	0.5	3			4
D100	12	0.5	4			4
D100	12	0.5	1			4
D100	12	0.5	2			4
D100	12	0.5	3			4
D100	12	0.5	4			4
D100	13	0.5	1			4	1
D100	13	0.5	2			4	1
D100	13	0.5	3			4	1
D100	13	0.5	4			4	1
D100	13	0.5	1			4	1
D100	13	0.5	2			4	1
D100	13	0.5	3			4	1
D100	13	0.5	4			4	1
D100	14	0.5	1			4	1
D100	14	0.5	2			4	1
D100	14	0.5	3			4	1
D100	14	0.5	4			4	1
D100	14	0.5	1			4	1
D100	14	0.5	2			4	1
D100	14	0.5	3			4	1
D100	14	0.5	4			4	1
D101	1	0.5	1			4.13
D101	1	0.5	2			4.13
D101	1	0.5	3			4.13
D101	1	0.5	4			4.13
D101	1	0.5	1			4.13
D101	1	0.5	2			4.13
D101	1	0.5	3			4.13
D101	1	0.5	4			4.13
D101	2	0.5	1	2	-0.13	4.13	1
D101	2	0.5	2	2	-0.13	4.13	1
D101	2	0.5	3	1	-0.13	4.13	1
D101	2	0.5	4	2	-0.13	4.13	1
D101	2	0.5	1			4.13	1
D101	2	0.5	2			4.13	1
D101	2	0.5	3			4.13	1
D101	2	0.5	4			4.13	1
D101	3	0.5	1	2	-0.13	4.13	1
D101	3	0.5	2	2	-0.13	4.13	1
D101	3	0.5	3	4	-0.13	4.13	1
D101	3	0.5	4	5	-0.13	4.13	1
D101	3	0.5	1			4.13	1
D101	3	0.5	2			4.13	1
D101	3	0.5	3			4.13	1
D101	3	0.5	4			4.13	1
D101	4	0.5	1	2	-0.13	4.13	1
D101	4	0.5	2	1	-0.13	4.13	1
D101	4	0.5	3	4	-0.13	4.13	1
D101	4	0.5	4	2	-0.13	4.13	1
D101	4	0.5	1			4.13	1
D101	4	0.5	2			4.13	1
D101	4	0.5	3			4.13	1
D101	4	0.5	4			4.13	1
D101	5	0.5	1			4.13	1
D101	5	0.5	2			4.13	1
D101	5	0.5	3			4.13	1
D101	5	0.5	4			4.13	1
D101	5	0.5	1			4.13	1
D101	5	0.5	2			4.13	1
D101	5	0.5	3			4.13	1
D101	5	0.5	4			4.13	1
D101	6	0.5	1			4.13
D101	6	0.5	2			4.13
D101	6	0.5	3			4.13
D101	6	0.5	4			4.13
D101	6	0.5	1			4.13
D101	6	0.5	2			4.13
D101	6	0.5	3			4.13
D101	6	0.5	4			4.13
D101	7	0.5	1	2	0.88	4.13	1
D101	7	0.5	2	2	0.88	4.13	1
D101	7	0.5	3	4	0.88	4.13	1
D101	7	0.5	4	2	0.88	4.13	1
D101	7	0.5	1			4.13	1
D101	7	0.5	2			4.13	1
D101	7	0.5	3			4.13	1
D101	7	0.5	4			4.13	1
D101	8	0.5	1			4.13
D101	8	0.5	2			4.13
D101	8	0.5	3			4.13
D101	8	0.5	4			4.13
D101	8	0.5	1			4.13
D101	8	0.5	2			4.13
D101	8	0.5	3			4.13
D101	8	0.5	4			4.13
D101	9	0.5	1	2	-0.13	4.13	1
D101	9	0.5	2	3	-0.13	4.13	1
D101	9	0.5	3	4	-0.13	4.13	1
D101	9	0.5	4	3	-0.13	4.13	1
D101	9	0.5	1			4.13	1
D101	9	0.5	2			4.13	1
D101	9	0.5	3			4.13	1
D101	9	0.5	4			4.13	1
D101	10	0.5	1			4.13	1
D101	10	0.5	2			4.13	1
D101	10	0.5	3			4.13	1
D101	10	0.5	4			4.13	1
D101	10	0.5	1			4.13	1
D101	10	0.5	2			4.13	1
D101	10	0.5	3			4.13	1
D101	10	0.5	4			4.13	1
D101	11	0.5	1	2	-0.13	4.13	1
D101	11	0.5	2	1	-0.13	4.13	1
D101	11	0.5	3	4	-0.13	4.13	1
D101	11	0.5	4	3	-0.13	4.13	1
D101	11	0.5	1			4.13	1
D101	11	0.5	2			4.13	1
D101	11	0.5	3			4.13	1
D101	11	0.5	4			4.13	1
D101	12	0.5	1			4.13	1
D101	12	0.5	2			4.13	1
D101	12	0.5	3			4.13	1
D101	12	0.5	4			4.13	1
D101	12	0.5	1	2	0.88	4.13	1
D101	12	0.5	2	2	0.88	4.13	1
D101	12	0.5	3	4	0.88	4.13	1
D101	12	0.5	4	3	0.88	4.13	1
D101	13	0.5	1	1	-1.13	4.13	1
D101	13	0.5	2	1	-1.13	4.13	1
D101	13	0.5	3	2	-1.13	4.13	1
D101	13	0.5	4	1	-1.13	4.13	1
D101	13	0.5	1			4.13	1
D101	13	0.5	2			4.13	1
D101	13	0.5	3			4.13	1
D101	13	0.5	4			4.13	1
D101	14	0.5	1			4.13	1
D101	14	0.5	2			4.13	1
D101	14	0.5	3			4.13	1
D101	14	0.5	4			4.13	1
D101	14	0.5	1			4.13	1
D101	14	0.5	2			4.13	1
D101	14	0.5	3			4.13	1
D101	14	0.5	4			4.13	1
D102	1	0.5	1	1	0	4	1
D102	1	0.5	2	2	0	4	1
D102	1	0.5	3	2	0	4	1
D102	1	0.5	4	3	0	4	1
D102	1	0.5	1			4	1
D102	1	0.5	2			4	1
D102	1	0.5	3			4	1
D102	1	0.5	4			4	1
D102	2	0.5	1			4	1
D102	2	0.5	2			4	1
D102	2	0.5	3			4	1
D102	2	0.5	4			4	1
D102	2	0.5	1			4	1
D102	2	0.5	2			4	1
D102	2	0.5	3			4	1
D102	2	0.5	4			4	1
D102	3	0.5	1			4	1
D102	3	0.5	2			4	1
D102	3	0.5	3			4	1
D102	3	0.5	4			4	1
D102	3	0.5	1			4	1
D102	3	0.5	2			4	1
D102	3	0.5	3			4	1
D102	3	0.5	4			4	1
D102	4	0.5	1			4	1
D102	4	0.5	2			4	1
D102	4	0.5	3			4	1
D102	4	0.5	4			4	1
D102	4	0.5	1			4	1
D102	4	0.5	2			4	1
D102	4	0.5	3			4	1
D102	4	0.5	4			4	1
D102	5	0.5	1			4	1
D102	5	0.5	2			4	1
D102	5	0.5	3			4	1
D102	5	0.5	4			4	1
D102	5	0.5	1			4	1
D102	5	0.5	2			4	1
D102	5	0.5	3			4	1
D102	5	0.5	4			4	1
D102	6	0.5	1			4	1
D102	6	0.5	2			4	1
D102	6	0.5	3			4	1
D102	6	0.5	4			4	1
D102	6	0.5	1			4	1
D102	6	0.5	2			4	1
D102	6	0.5	3			4	1
D102	6	0.5	4			4	1
D102	7	0.5	1			4	1
D102	7	0.5	2			4	1
D102	7	0.5	3			4	1
D102	7	0.5	4			4	1
D102	7	0.5	1			4	1
D102	7	0.5	2			4	1
D102	7	0.5	3			4	1
D102	7	0.5	4			4	1
D102	8	0.5	1			4	1
D102	8	0.5	2			4	1
D102	8	0.5	3			4	1
D102	8	0.5	4			4	1
D102	8	0.5	1			4	1
D102	8	0.5	2			4	1
D102	8	0.5	3			4	1
D102	8	0.5	4			4	1
D102	9	0.5	1			4	1
D102	9	0.5	2			4	1
D102	9	0.5	3			4	1
D102	9	0.5	4			4	1
D102	9	0.5	1			4	1
D102	9	0.5	2			4	1
D102	9	0.5	3			4	1
D102	9	0.5	4			4	1
D102	10	0.5	1			4	1
D102	10	0.5	2			4	1
D102	10	0.5	3			4	1
D102	10	0.5	4			4	1
D102	10	0.5	1			4	1
D102	10	0.5	2			4	1
D102	10	0.5	3			4	1
D102	10	0.5	4			4	1
D102	11	0.5	1			4	1
D102	11	0.5	2			4	1
D102	11	0.5	3			4	1
D102	11	0.5	4			4	1
D102	11	0.5	1			4	1
D102	11	0.5	2			4	1
D102	11	0.5	3			4	1
D102	11	0.5	4			4	1
D102	12	0.5	1			4	1
D102	12	0.5	2			4	1
D102	12	0.5	3			4	1
D102	12	0.5	4			4	1
D102	12	0.5	1			4	1
D102	12	0.5	2			4	1
D102	12	0.5	3			4	1
D102	12	0.5	4			4	1
D102	13	0.5	1			4	1
D102	13	0.5	2			4	1
D102	13	0.5	3			4	1
D102	13	0.5	4			4	1
D102	13	0.5	1			4	1
D102	13	0.5	2			4	1
D102	13	0.5	3			4	1
D102	13	0.5	4			4	1
D102	14	0.5	1			4	1
D102	14	0.5	2			4	1
D102	14	0.5	3			4	1
D102	14	0.5	4			4	1
D102	14	0.5	1			4	1
D102	14	0.5	2			4	1
D102	14	0.5	3			4	1
D102	14	0.5	4			4	1
D103	1	0.5	1	1	0.27	3.73	1
D103	1	0.5	2	1	0.27	3.73	1
D103	1	0.5	3	5	0.27	3.73	1
D103	1	0.5	4	4	0.27	3.73	1
D103	1	0.5	1			3.73	1
D103	1	0.5	2			3.73	1
D103	1	0.5	3			3.73	1
D103	1	0.5	4			3.73	1
D103	2	0.5	1	2	-0.73	3.73	1
D103	2	0.5	2	2	-0.73	3.73	1
D103	2	0.5	3	5	-0.73	3.73	1
D103	2	0.5	4	5	-0.73	3.73	1
D103	2	0.5	1			3.73	1
D103	2	0.5	2			3.73	1
D103	2	0.5	3			3.73	1
D103	2	0.5	4			3.73	1
D103	3	0.5	1			3.73	1
D103	3	0.5	2			3.73	1
D103	3	0.5	3			3.73	1
D103	3	0.5	4			3.73	1
D103	3	0.5	1			3.73	1
D103	3	0.5	2			3.73	1
D103	3	0.5	3			3.73	1
D103	3	0.5	4			3.73	1
D103	4	0.5	1	1	-0.73	3.73	1
D103	4	0.5	2	1	-0.73	3.73	1
D103	4	0.5	3	1	-0.73	3.73	1
D103	4	0.5	4	2	-0.73	3.73	1
D103	4	0.5	1			3.73	1
D103	4	0.5	2			3.73	1
D103	4	0.5	3			3.73	1
D103	4	0.5	4			3.73	1
D103	5	0.5	1	1	0.27	3.73	1
D103	5	0.5	2	4	0.27	3.73	1
D103	5	0.5	3	5	0.27	3.73	1
D103	5	0.5	4	5	0.27	3.73	1
D103	5	0.5	1	1	-0.73	3.73	1
D103	5	0.5	2	4	-0.73	3.73	1
D103	5	0.5	3	5	-0.73	3.73	1
D103	5	0.5	4	5	-0.73	3.73	1
D103	6	0.5	1	3	1.27	3.73	1
D103	6	0.5	2	4	1.27	3.73	1
D103	6	0.5	3	5	1.27	3.73	1
D103	6	0.5	4	5	1.27	3.73	1
D103	6	0.5	1	4	0.27	3.73	1
D103	6	0.5	2	4	0.27	3.73	1
D103	6	0.5	3	5	0.27	3.73	1
D103	6	0.5	4	5	0.27	3.73	1
D103	7	0.5	1	1	-2.73	3.73	1
D103	7	0.5	2	5	-2.73	3.73	1
D103	7	0.5	3	5	-2.73	3.73	1
D103	7	0.5	4	5	-2.73	3.73	1
D103	7	0.5	1	1	1.27	3.73	1
D103	7	0.5	2	5	1.27	3.73	1
D103	7	0.5	3	5	1.27	3.73	1
D103	7	0.5	4	5	1.27	3.73	1
D103	8	0.5	1			3.73	1
D103	8	0.5	2			3.73	1
D103	8	0.5	3			3.73	1
D103	8	0.5	4			3.73	1
D103	8	0.5	1			3.73	1
D103	8	0.5	2			3.73	1
D103	8	0.5	3			3.73	1
D103	8	0.5	4			3.73	1
D103	9	0.5	1			3.73	1
D103	9	0.5	2			3.73	1
D103	9	0.5	3			3.73	1
D103	9	0.5	4			3.73	1
D103	9	0.5	1			3.73	1
D103	9	0.5	2			3.73	1
D103	9	0.5	3			3.73	1
D103	9	0.5	4			3.73	1
D103	10	0.5	1	1	-0.73	3.73	1
D103	10	0.5	2	1	-0.73	3.73	1
D103	10	0.5	3	2	-0.73	3.73	1
D103	10	0.5	4	1	-0.73	3.73	1
D103	10	0.5	1			3.73	1
D103	10	0.5	2			3.73	1
D103	10	0.5	3			3.73	1
D103	10	0.5	4			3.73	1
D103	11	0.5	1	1	0.27	3.73	1
D103	11	0.5	2	3	0.27	3.73	1
D103	11	0.5	3	5	0.27	3.73	1
D103	11	0.5	4	5	0.27	3.73	1
D103	11	0.5	1			3.73	1
D103	11	0.5	2			3.73	1
D103	11	0.5	3			3.73	1
D103	11	0.5	4			3.73	1
D103	12	0.5	1	3	1.27	3.73	1
D103	12	0.5	2	5	1.27	3.73	1
D103	12	0.5	3	5	1.27	3.73	1
D103	12	0.5	4	5	1.27	3.73	1
D103	12	0.5	1	1	1.27	3.73	1
D103	12	0.5	2	5	1.27	3.73	1
D103	12	0.5	3	5	1.27	3.73	1
D103	12	0.5	4	4	1.27	3.73	1
D103	13	0.5	1	2	1.27	3.73	1
D103	13	0.5	2	5	1.27	3.73	1
D103	13	0.5	3	5	1.27	3.73	1
D103	13	0.5	4	5	1.27	3.73	1
D103	13	0.5	1	1	-1.73	3.73	1
D103	13	0.5	2	1	-1.73	3.73	1
D103	13	0.5	3	2	-1.73	3.73	1
D103	13	0.5	4	1	-1.73	3.73	1
D103	14	0.5	1			3.73	1
D103	14	0.5	2			3.73	1
D103	14	0.5	3			3.73	1
D103	14	0.5	4			3.73	1
D103	14	0.5	1			3.73	1
D103	14	0.5	2			3.73	1
D103	14	0.5	3			3.73	1
D103	14	0.5	4			3.73	1
D104	1	-0.5	1	3	0.22	3.78	1
D104	1	-0.5	2	2	0.22	3.78	1
D104	1	-0.5	3	2	0.22	3.78	1
D104	1	-0.5	4	2	0.22	3.78	1
D104	1	-0.5	1			3.78	1
D104	1	-0.5	2			3.78	1
D104	1	-0.5	3			3.78	1
D104	1	-0.5	4			3.78	1
D104	2	-0.5	1			3.78	1
D104	2	-0.5	2			3.78	1
D104	2	-0.5	3			3.78	1
D104	2	-0.5	4			3.78	1
D104	2	-0.5	1	1	-0.78	3.78	1
D104	2	-0.5	2	1	-0.78	3.78	1
D104	2	-0.5	3	1	-0.78	3.78	1
D104	2	-0.5	4	1	-0.78	3.78	1
D104	3	-0.5	1	2	0.22	3.78	1
D104	3	-0.5	2	2	0.22	3.78	1
D104	3	-0.5	3	2	0.22	3.78	1
D104	3	-0.5	4	2	0.22	3.78	1
D104	3	-0.5	1	2	0.22	3.78	1
D104	3	-0.5	2	2	0.22	3.78	1
D104	3	-0.5	3	2	0.22	3.78	1
D104	3	-0.5	4	2	0.22	3.78	1
D104	4	-0.5	1			3.78	1
D104	4	-0.5	2			3.78	1
D104	4	-0.5	3			3.78	1
D104	4	-0.5	4			3.78	1
D104	4	-0.5	1			3.78	1
D104	4	-0.5	2			3.78	1
D104	4	-0.5	3			3.78	1
D104	4	-0.5	4			3.78	1
D104	5	-0.5	1	2	0.22	3.78	1
D104	5	-0.5	2	2	0.22	3.78	1
D104	5	-0.5	3	2	0.22	3.78	1
D104	5	-0.5	4	2	0.22	3.78	1
D104	5	-0.5	1			3.78	1
D104	5	-0.5	2			3.78	1
D104	5	-0.5	3			3.78	1
D104	5	-0.5	4			3.78	1
D104	6	-0.5	1			3.78	1
D104	6	-0.5	2			3.78	1
D104	6	-0.5	3			3.78	1
D104	6	-0.5	4			3.78	1
D104	6	-0.5	1			3.78	1
D104	6	-0.5	2			3.78	1
D104	6	-0.5	3			3.78	1
D104	6	-0.5	4			3.78	1
D104	7	-0.5	1	3	0.22	3.78	1
D104	7	-0.5	2	2	0.22	3.78	1
D104	7	-0.5	3	2	0.22	3.78	1
D104	7	-0.5	4	2	0.22	3.78	1
D104	7	-0.5	1			3.78	1
D104	7	-0.5	2			3.78	1
D104	7	-0.5	3			3.78	1
D104	7	-0.5	4			3.78	1
D104	8	-0.5	1			3.78	1
D104	8	-0.5	2			3.78	1
D104	8	-0.5	3			3.78	1
D104	8	-0.5	4			3.78	1
D104	8	-0.5	1			3.78	1
D104	8	-0.5	2			3.78	1
D104	8	-0.5	3			3.78	1
D104	8	-0.5	4			3.78	1
D104	9	-0.5	1			3.78	1
D104	9	-0.5	2			3.78	1
D104	9	-0.5	3			3.78	1
D104	9	-0.5	4			3.78	1
D104	9	-0.5	1			3.78	1
D104	9	-0.5	2			3.78	1
D104	9	-0.5	3			3.78	1
D104	9	-0.5	4			3.78	1
D104	10	-0.5	1	4	0.22	3.78	1
D104	10	-0.5	2	2	0.22	3.78	1
D104	10	-0.5	3	2	0.22	3.78	1
D104	10	-0.5	4	2	0.22	3.78	1
D104	10	-0.5	1			3.78	1
D104	10	-0.5	2			3.78	1
D104	10	-0.5	3			3.78	1
D104	10	-0.5	4			3.78	1
D104	11	-0.5	1			3.78
D104	11	-0.5	2			3.78
D104	11	-0.5	3			3.78
D104	11	-0.5	4			3.78
D104	11	-0.5	1			3.78
D104	11	-0.5	2			3.78
D104	11	-0.5	3			3.78
D104	11	-0.5	4			3.78
D104	12	-0.5	1			3.78	1
D104	12	-0.5	2			3.78	1
D104	12	-0.5	3			3.78	1
D104	12	-0.5	4			3.78	1
D104	12	-0.5	1	4	0.22	3.78	1
D104	12	-0.5	2	2	0.22	3.78	1
D104	12	-0.5	3	2	0.22	3.78	1
D104	12	-0.5	4	2	0.22	3.78	1
D104	13	-0.5	1	2	-0.78	3.78	1
D104	13	-0.5	2	2	-0.78	3.78	1
D104	13	-0.5	3	2	-0.78	3.78	1
D104	13	-0.5	4	2	-0.78	3.78	1
D104	13	-0.5	1			3.78	1
D104	13	-0.5	2			3.78	1
D104	13	-0.5	3			3.78	1
D104	13	-0.5	4			3.78	1
D104	14	-0.5	1			3.78	1
D104	14	-0.5	2			3.78	1
D104	14	-0.5	3			3.78	1
D104	14	-0.5	4			3.78	1
D104	14	-0.5	1			3.78	1
D104	14	-0.5	2			3.78	1
D104	14	-0.5	3			3.78	1
D104	14	-0.5	4			3.78	1
D105	1	0.5	1			4.5
D105	1	0.5	2			4.5
D105	1	0.5	3			4.5
D105	1	0.5	4			4.5
D105	1	0.5	1			4.5
D105	1	0.5	2			4.5
D105	1	0.5	3			4.5
D105	1	0.5	4			4.5
D105	2	0.5	1			4.5
D105	2	0.5	2			4.5
D105	2	0.5	3			4.5
D105	2	0.5	4			4.5
D105	2	0.5	1			4.5
D105	2	0.5	2			4.5
D105	2	0.5	3			4.5
D105	2	0.5	4			4.5
D105	3	0.5	1			4.5
D105	3	0.5	2			4.5
D105	3	0.5	3			4.5
D105	3	0.5	4			4.5
D105	3	0.5	1			4.5
D105	3	0.5	2			4.5
D105	3	0.5	3			4.5
D105	3	0.5	4			4.5
D105	4	0.5	1			4.5	1
D105	4	0.5	2			4.5	1
D105	4	0.5	3			4.5	1
D105	4	0.5	4			4.5	1
D105	4	0.5	1	4	-0.5	4.5	1
D105	4	0.5	2	4	-0.5	4.5	1
D105	4	0.5	3	4	-0.5	4.5	1
D105	4	0.5	4	5	-0.5	4.5	1
D105	5	0.5	1			4.5	1
D105	5	0.5	2			4.5	1
D105	5	0.5	3			4.5	1
D105	5	0.5	4			4.5	1
D105	5	0.5	1			4.5	1
D105	5	0.5	2			4.5	1
D105	5	0.5	3			4.5	1
D105	5	0.5	4			4.5	1
D105	6	0.5	1			4.5	1
D105	6	0.5	2			4.5	1
D105	6	0.5	3			4.5	1
D105	6	0.5	4			4.5	1
D105	6	0.5	1			4.5	1
D105	6	0.5	2			4.5	1
D105	6	0.5	3			4.5	1
D105	6	0.5	4			4.5	1
D105	7	0.5	1			4.5	1
D105	7	0.5	2			4.5	1
D105	7	0.5	3			4.5	1
D105	7	0.5	4			4.5	1
D105	7	0.5	1			4.5	1
D105	7	0.5	2			4.5	1
D105	7	0.5	3			4.5	1
D105	7	0.5	4			4.5	1
D105	8	0.5	1			4.5	1
D105	8	0.5	2			4.5	1
D105	8	0.5	3			4.5	1
D105	8	0.5	4			4.5	1
D105	8	0.5	1			4.5	1
D105	8	0.5	2			4.5	1
D105	8	0.5	3			4.5	1
D105	8	0.5	4			4.5	1
D105	9	0.5	1			4.5	1
D105	9	0.5	2			4.5	1
D105	9	0.5	3			4.5	1
D105	9	0.5	4			4.5	1
D105	9	0.5	1			4.5	1
D105	9	0.5	2			4.5	1
D105	9	0.5	3			4.5	1
D105	9	0.5	4			4.5	1
D105	10	0.5	1			4.5	1
D105	10	0.5	2			4.5	1
D105	10	0.5	3			4.5	1
D105	10	0.5	4			4.5	1
D105	10	0.5	1	2	0.5	4.5	1
D105	10	0.5	2	5	0.5	4.5	1
D105	10	0.5	3	4	0.5	4.5	1
D105	10	0.5	4	5	0.5	4.5	1
D105	11	0.5	1			4.5
D105	11	0.5	2			4.5
D105	11	0.5	3			4.5
D105	11	0.5	4			4.5
D105	11	0.5	1			4.5
D105	11	0.5	2			4.5
D105	11	0.5	3			4.5
D105	11	0.5	4			4.5
D105	12	0.5	1			4.5
D105	12	0.5	2			4.5
D105	12	0.5	3			4.5
D105	12	0.5	4			4.5
D105	12	0.5	1			4.5
D105	12	0.5	2			4.5
D105	12	0.5	3			4.5
D105	12	0.5	4			4.5
D105	13	0.5	1			4.5	1
D105	13	0.5	2			4.5	1
D105	13	0.5	3			4.5	1
D105	13	0.5	4			4.5	1
D105	13	0.5	1			4.5	1
D105	13	0.5	2			4.5	1
D105	13	0.5	3			4.5	1
D105	13	0.5	4			4.5	1
D105	14	0.5	1			4.5
D105	14	0.5	2			4.5
D105	14	0.5	3			4.5
D105	14	0.5	4			4.5
D105	14	0.5	1			4.5
D105	14	0.5	2			4.5
D105	14	0.5	3			4.5
D105	14	0.5	4			4.5
D106	1	0.5	1			1	1
D106	1	0.5	2			1	1
D106	1	0.5	3			1	1
D106	1	0.5	4			1	1
D106	1	0.5	1			1	1
D106	1	0.5	2			1	1
D106	1	0.5	3			1	1
D106	1	0.5	4			1	1
D106	2	0.5	1			1	1
D106	2	0.5	2			1	1
D106	2	0.5	3			1	1
D106	2	0.5	4			1	1
D106	2	0.5	1			1	1
D106	2	0.5	2			1	1
D106	2	0.5	3			1	1
D106	2	0.5	4			1	1
D106	3	0.5	1	1	0	1	1
D106	3	0.5	2	3	0	1	1
D106	3	0.5	3	1	0	1	1
D106	3	0.5	4	3	0	1	1
D106	3	0.5	1			1	1
D106	3	0.5	2			1	1
D106	3	0.5	3			1	1
D106	3	0.5	4			1	1
D106	4	0.5	1			1	1
D106	4	0.5	2			1	1
D106	4	0.5	3			1	1
D106	4	0.5	4			1	1
D106	4	0.5	1			1	1
D106	4	0.5	2			1	1
D106	4	0.5	3			1	1
D106	4	0.5	4			1	1
D106	5	0.5	1			1
D106	5	0.5	2			1
D106	5	0.5	3			1
D106	5	0.5	4			1
D106	5	0.5	1			1
D106	5	0.5	2			1
D106	5	0.5	3			1
D106	5	0.5	4			1
D106	6	0.5	1			1
D106	6	0.5	2			1
D106	6	0.5	3			1
D106	6	0.5	4			1
D106	6	0.5	1			1
D106	6	0.5	2			1
D106	6	0.5	3			1
D106	6	0.5	4			1
D106	7	0.5	1			1	1
D106	7	0.5	2			1	1
D106	7	0.5	3			1	1
D106	7	0.5	4			1	1
D106	7	0.5	1			1	1
D106	7	0.5	2			1	1
D106	7	0.5	3			1	1
D106	7	0.5	4			1	1
D106	8	0.5	1			1	1
D106	8	0.5	2			1	1
D106	8	0.5	3			1	1
D106	8	0.5	4			1	1
D106	8	0.5	1			1	1
D106	8	0.5	2			1	1
D106	8	0.5	3			1	1
D106	8	0.5	4			1	1
D106	9	0.5	1	3	0	1	1
D106	9	0.5	2	1	0	1	1
D106	9	0.5	3	1	0	1	1
D106	9	0.5	4	1	0	1	1
D106	9	0.5	1			1	1
D106	9	0.5	2			1	1
D106	9	0.5	3			1	1
D106	9	0.5	4			1	1
D106	10	0.5	1			1	1
D106	10	0.5	2			1	1
D106	10	0.5	3			1	1
D106	10	0.5	4			1	1
D106	10	0.5	1			1	1
D106	10	0.5	2			1	1
D106	10	0.5	3			1	1
D106	10	0.5	4			1	1
D106	11	0.5	1	3	0	1	1
D106	11	0.5	2	5	0	1	1
D106	11	0.5	3	5	0	1	1
D106	11	0.5	4	5	0	1	1
D106	11	0.5	1			1	1
D106	11	0.5	2			1	1
D106	11	0.5	3			1	1
D106	11	0.5	4			1	1
D106	12	0.5	1			1	1
D106	12	0.5	2			1	1
D106	12	0.5	3			1	1
D106	12	0.5	4			1	1
D106	12	0.5	1			1	1
D106	12	0.5	2			1	1
D106	12	0.5	3			1	1
D106	12	0.5	4			1	1
D106	13	0.5	1			1	1
D106	13	0.5	2			1	1
D106	13	0.5	3			1	1
D106	13	0.5	4			1	1
D106	13	0.5	1			1	1
D106	13	0.5	2			1	1
D106	13	0.5	3			1	1
D106	13	0.5	4			1	1
D106	14	0.5	1			1	1
D106	14	0.5	2			1	1
D106	14	0.5	3			1	1
D106	14	0.5	4			1	1
D106	14	0.5	1			1	1
D106	14	0.5	2			1	1
D106	14	0.5	3			1	1
D106	14	0.5	4			1	1
D107	1	-0.5	1			3	1
D107	1	-0.5	2			3	1
D107	1	-0.5	3			3	1
D107	1	-0.5	4			3	1
D107	1	-0.5	1	2	-1	3	1
D107	1	-0.5	2	2	-1	3	1
D107	1	-0.5	3	2	-1	3	1
D107	1	-0.5	4	2	-1	3	1
D107	2	-0.5	1			3	1
D107	2	-0.5	2			3	1
D107	2	-0.5	3			3	1
D107	2	-0.5	4			3	1
D107	2	-0.5	1			3	1
D107	2	-0.5	2			3	1
D107	2	-0.5	3			3	1
D107	2	-0.5	4			3	1
D107	3	-0.5	1	2	0	3	1
D107	3	-0.5	2	4	0	3	1
D107	3	-0.5	3	4	0	3	1
D107	3	-0.5	4	2	0	3	1
D107	3	-0.5	1			3	1
D107	3	-0.5	2			3	1
D107	3	-0.5	3			3	1
D107	3	-0.5	4			3	1
D107	4	-0.5	1			3	1
D107	4	-0.5	2			3	1
D107	4	-0.5	3			3	1
D107	4	-0.5	4			3	1
D107	4	-0.5	1			3	1
D107	4	-0.5	2			3	1
D107	4	-0.5	3			3	1
D107	4	-0.5	4			3	1
D107	5	-0.5	1			3	1
D107	5	-0.5	2			3	1
D107	5	-0.5	3			3	1
D107	5	-0.5	4			3	1
D107	5	-0.5	1			3	1
D107	5	-0.5	2			3	1
D107	5	-0.5	3			3	1
D107	5	-0.5	4			3	1
D107	6	-0.5	1			3
D107	6	-0.5	2			3
D107	6	-0.5	3			3
D107	6	-0.5	4			3
D107	6	-0.5	1			3
D107	6	-0.5	2			3
D107	6	-0.5	3			3
D107	6	-0.5	4			3
D107	7	-0.5	1			3	1
D107	7	-0.5	2			3	1
D107	7	-0.5	3			3	1
D107	7	-0.5	4			3	1
D107	7	-0.5	1			3	1
D107	7	-0.5	2			3	1
D107	7	-0.5	3			3	1
D107	7	-0.5	4			3	1
D107	8	-0.5	1			3	1
D107	8	-0.5	2			3	1
D107	8	-0.5	3			3	1
D107	8	-0.5	4			3	1
D107	8	-0.5	1			3	1
D107	8	-0.5	2			3	1
D107	8	-0.5	3			3	1
D107	8	-0.5	4			3	1
D107	9	-0.5	1			3	1
D107	9	-0.5	2			3	1
D107	9	-0.5	3			3	1
D107	9	-0.5	4			3	1
D107	9	-0.5	1			3	1
D107	9	-0.5	2			3	1
D107	9	-0.5	3			3	1
D107	9	-0.5	4			3	1
D107	10	-0.5	1			3	1
D107	10	-0.5	2			3	1
D107	10	-0.5	3			3	1
D107	10	-0.5	4			3	1
D107	10	-0.5	1	2	1	3	1
D107	10	-0.5	2	2	1	3	1
D107	10	-0.5	3	2	1	3	1
D107	10	-0.5	4	2	1	3	1
D107	11	-0.5	1			3
D107	11	-0.5	2			3
D107	11	-0.5	3			3
D107	11	-0.5	4			3
D107	11	-0.5	1			3
D107	11	-0.5	2			3
D107	11	-0.5	3			3
D107	11	-0.5	4			3
D107	12	-0.5	1			3
D107	12	-0.5	2			3
D107	12	-0.5	3			3
D107	12	-0.5	4			3
D107	12	-0.5	1			3
D107	12	-0.5	2			3
D107	12	-0.5	3			3
D107	12	-0.5	4			3
D107	13	-0.5	1			3
D107	13	-0.5	2			3
D107	13	-0.5	3			3
D107	13	-0.5	4			3
D107	13	-0.5	1			3
D107	13	-0.5	2			3
D107	13	-0.5	3			3
D107	13	-0.5	4			3
D107	14	-0.5	1			3
D107	14	-0.5	2			3
D107	14	-0.5	3			3
D107	14	-0.5	4			3
D107	14	-0.5	1			3
D107	14	-0.5	2			3
D107	14	-0.5	3			3
D107	14	-0.5	4			3
D108	1	0.5	1	1	0.5	4.5	1
D108	1	0.5	2	4	0.5	4.5	1
D108	1	0.5	3	1	0.5	4.5	1
D108	1	0.5	4	1	0.5	4.5	1
D108	1	0.5	1			4.5	1
D108	1	0.5	2			4.5	1
D108	1	0.5	3			4.5	1
D108	1	0.5	4			4.5	1
D108	2	0.5	1			4.5	1
D108	2	0.5	2			4.5	1
D108	2	0.5	3			4.5	1
D108	2	0.5	4			4.5	1
D108	2	0.5	1			4.5	1
D108	2	0.5	2			4.5	1
D108	2	0.5	3			4.5	1
D108	2	0.5	4			4.5	1
D108	3	0.5	1	1	0.5	4.5	1
D108	3	0.5	2	5	0.5	4.5	1
D108	3	0.5	3	1	0.5	4.5	1
D108	3	0.5	4	1	0.5	4.5	1
D108	3	0.5	1			4.5	1
D108	3	0.5	2			4.5	1
D108	3	0.5	3			4.5	1
D108	3	0.5	4			4.5	1
D108	4	0.5	1			4.5	1
D108	4	0.5	2			4.5	1
D108	4	0.5	3			4.5	1
D108	4	0.5	4			4.5	1
D108	4	0.5	1			4.5	1
D108	4	0.5	2			4.5	1
D108	4	0.5	3			4.5	1
D108	4	0.5	4			4.5	1
D108	5	0.5	1	1	-1.5	4.5	1
D108	5	0.5	2	3	-1.5	4.5	1
D108	5	0.5	3	1	-1.5	4.5	1
D108	5	0.5	4	1	-1.5	4.5	1
D108	5	0.5	1			4.5	1
D108	5	0.5	2			4.5	1
D108	5	0.5	3			4.5	1
D108	5	0.5	4			4.5	1
D108	6	0.5	1			4.5	1
D108	6	0.5	2			4.5	1
D108	6	0.5	3			4.5	1
D108	6	0.5	4			4.5	1
D108	6	0.5	1			4.5	1
D108	6	0.5	2			4.5	1
D108	6	0.5	3			4.5	1
D108	6	0.5	4			4.5	1
D108	7	0.5	1			4.5	1
D108	7	0.5	2			4.5	1
D108	7	0.5	3			4.5	1
D108	7	0.5	4			4.5	1
D108	7	0.5	1			4.5	1
D108	7	0.5	2			4.5	1
D108	7	0.5	3			4.5	1
D108	7	0.5	4			4.5	1
D108	8	0.5	1			4.5	1
D108	8	0.5	2			4.5	1
D108	8	0.5	3			4.5	1
D108	8	0.5	4			4.5	1
D108	8	0.5	1			4.5	1
D108	8	0.5	2			4.5	1
D108	8	0.5	3			4.5	1
D108	8	0.5	4			4.5	1
D108	9	0.5	1			4.5	1
D108	9	0.5	2			4.5	1
D108	9	0.5	3			4.5	1
D108	9	0.5	4			4.5	1
D108	9	0.5	1			4.5	1
D108	9	0.5	2			4.5	1
D108	9	0.5	3			4.5	1
D108	9	0.5	4			4.5	1
D108	10	0.5	1			4.5	1
D108	10	0.5	2			4.5	1
D108	10	0.5	3			4.5	1
D108	10	0.5	4			4.5	1
D108	10	0.5	1			4.5	1
D108	10	0.5	2			4.5	1
D108	10	0.5	3			4.5	1
D108	10	0.5	4			4.5	1
D108	11	0.5	1			4.5	1
D108	11	0.5	2			4.5	1
D108	11	0.5	3			4.5	1
D108	11	0.5	4			4.5	1
D108	11	0.5	1			4.5	1
D108	11	0.5	2			4.5	1
D108	11	0.5	3			4.5	1
D108	11	0.5	4			4.5	1
D108	12	0.5	1			4.5	1
D108	12	0.5	2			4.5	1
D108	12	0.5	3			4.5	1
D108	12	0.5	4			4.5	1
D108	12	0.5	1			4.5	1
D108	12	0.5	2			4.5	1
D108	12	0.5	3			4.5	1
D108	12	0.5	4			4.5	1
D108	13	0.5	1			4.5	1
D108	13	0.5	2			4.5	1
D108	13	0.5	3			4.5	1
D108	13	0.5	4			4.5	1
D108	13	0.5	1			4.5	1
D108	13	0.5	2			4.5	1
D108	13	0.5	3			4.5	1
D108	13	0.5	4			4.5	1
D108	14	0.5	1	1	0.5	4.5	1
D108	14	0.5	2	2	0.5	4.5	1
D108	14	0.5	3	1	0.5	4.5	1
D108	14	0.5	4	1	0.5	4.5	1
D108	14	0.5	1			4.5	1
D108	14	0.5	2			4.5	1
D108	14	0.5	3			4.5	1
D108	14	0.5	4			4.5	1
D109	1	0.5	1			4	1
D109	1	0.5	2			4	1
D109	1	0.5	3			4	1
D109	1	0.5	4			4	1
D109	1	0.5	1			4	1
D109	1	0.5	2			4	1
D109	1	0.5	3			4	1
D109	1	0.5	4			4	1
D109	2	0.5	1			4	1
D109	2	0.5	2			4	1
D109	2	0.5	3			4	1
D109	2	0.5	4			4	1
D109	2	0.5	1			4	1
D109	2	0.5	2			4	1
D109	2	0.5	3			4	1
D109	2	0.5	4			4	1
D109	3	0.5	1			4	1
D109	3	0.5	2			4	1
D109	3	0.5	3			4	1
D109	3	0.5	4			4	1
D109	3	0.5	1			4	1
D109	3	0.5	2			4	1
D109	3	0.5	3			4	1
D109	3	0.5	4			4	1
D109	4	0.5	1			4	1
D109	4	0.5	2			4	1
D109	4	0.5	3			4	1
D109	4	0.5	4			4	1
D109	4	0.5	1			4	1
D109	4	0.5	2			4	1
D109	4	0.5	3			4	1
D109	4	0.5	4			4	1
D109	5	0.5	1			4	1
D109	5	0.5	2			4	1
D109	5	0.5	3			4	1
D109	5	0.5	4			4	1
D109	5	0.5	1			4	1
D109	5	0.5	2			4	1
D109	5	0.5	3			4	1
D109	5	0.5	4			4	1
D109	6	0.5	1			4	1
D109	6	0.5	2			4	1
D109	6	0.5	3			4	1
D109	6	0.5	4			4	1
D109	6	0.5	1			4	1
D109	6	0.5	2			4	1
D109	6	0.5	3			4	1
D109	6	0.5	4			4	1
D109	7	0.5	1			4
D109	7	0.5	2			4
D109	7	0.5	3			4
D109	7	0.5	4			4
D109	7	0.5	1			4
D109	7	0.5	2			4
D109	7	0.5	3			4
D109	7	0.5	4			4
D109	8	0.5	1			4	1
D109	8	0.5	2			4	1
D109	8	0.5	3			4	1
D109	8	0.5	4			4	1
D109	8	0.5	1			4	1
D109	8	0.5	2			4	1
D109	8	0.5	3			4	1
D109	8	0.5	4			4	1
D109	9	0.5	1			4	1
D109	9	0.5	2			4	1
D109	9	0.5	3			4	1
D109	9	0.5	4			4	1
D109	9	0.5	1			4	1
D109	9	0.5	2			4	1
D109	9	0.5	3			4	1
D109	9	0.5	4			4	1
D109	10	0.5	1			4	1
D109	10	0.5	2			4	1
D109	10	0.5	3			4	1
D109	10	0.5	4			4	1
D109	10	0.5	1			4	1
D109	10	0.5	2			4	1
D109	10	0.5	3			4	1
D109	10	0.5	4			4	1
D109	11	0.5	1			4	1
D109	11	0.5	2			4	1
D109	11	0.5	3			4	1
D109	11	0.5	4			4	1
D109	11	0.5	1	3	0	4	1
D109	11	0.5	2	4	0	4	1
D109	11	0.5	3	4	0	4	1
D109	11	0.5	4	5	0	4	1
D109	12	0.5	1			4	1
D109	12	0.5	2			4	1
D109	12	0.5	3			4	1
D109	12	0.5	4			4	1
D109	12	0.5	1			4	1
D109	12	0.5	2			4	1
D109	12	0.5	3			4	1
D109	12	0.5	4			4	1
D109	13	0.5	1			4	1
D109	13	0.5	2			4	1
D109	13	0.5	3			4	1
D109	13	0.5	4			4	1
D109	13	0.5	1			4	1
D109	13	0.5	2			4	1
D109	13	0.5	3			4	1
D109	13	0.5	4			4	1
D109	14	0.5	1			4	1
D109	14	0.5	2			4	1
D109	14	0.5	3			4	1
D109	14	0.5	4			4	1
D109	14	0.5	1			4	1
D109	14	0.5	2			4	1
D109	14	0.5	3			4	1
D109	14	0.5	4			4	1
D11	1	-0.5	1	3	0.08	3.92	1
D11	1	-0.5	2	2	0.08	3.92	1
D11	1	-0.5	3	4	0.08	3.92	1
D11	1	-0.5	4	5	0.08	3.92	1
D11	1	-0.5	1	2	0.08	3.92	1
D11	1	-0.5	2	2	0.08	3.92	1
D11	1	-0.5	3	4	0.08	3.92	1
D11	1	-0.5	4	5	0.08	3.92	1
D11	2	-0.5	1	3	-0.92	3.92	1
D11	2	-0.5	2	4	-0.92	3.92	1
D11	2	-0.5	3	3	-0.92	3.92	1
D11	2	-0.5	4	4	-0.92	3.92	1
D11	2	-0.5	1			3.92	1
D11	2	-0.5	2			3.92	1
D11	2	-0.5	3			3.92	1
D11	2	-0.5	4			3.92	1
D11	3	-0.5	1			3.92	1
D11	3	-0.5	2			3.92	1
D11	3	-0.5	3			3.92	1
D11	3	-0.5	4			3.92	1
D11	3	-0.5	1			3.92	1
D11	3	-0.5	2			3.92	1
D11	3	-0.5	3			3.92	1
D11	3	-0.5	4			3.92	1
D11	4	-0.5	1			3.92	1
D11	4	-0.5	2			3.92	1
D11	4	-0.5	3			3.92	1
D11	4	-0.5	4			3.92	1
D11	4	-0.5	1	2	0.08	3.92	1
D11	4	-0.5	2	2	0.08	3.92	1
D11	4	-0.5	3	2	0.08	3.92	1
D11	4	-0.5	4	5	0.08	3.92	1
D11	5	-0.5	1			3.92	1
D11	5	-0.5	2			3.92	1
D11	5	-0.5	3			3.92	1
D11	5	-0.5	4			3.92	1
D11	5	-0.5	1			3.92	1
D11	5	-0.5	2			3.92	1
D11	5	-0.5	3			3.92	1
D11	5	-0.5	4			3.92	1
D11	6	-0.5	1	2	1.08	3.92	1
D11	6	-0.5	2	4	1.08	3.92	1
D11	6	-0.5	3	4	1.08	3.92	1
D11	6	-0.5	4	5	1.08	3.92	1
D11	6	-0.5	1	1	1.08	3.92	1
D11	6	-0.5	2	4	1.08	3.92	1
D11	6	-0.5	3	4	1.08	3.92	1
D11	6	-0.5	4	5	1.08	3.92	1
D11	7	-0.5	1			3.92
D11	7	-0.5	2			3.92
D11	7	-0.5	3			3.92
D11	7	-0.5	4			3.92
D11	7	-0.5	1			3.92
D11	7	-0.5	2			3.92
D11	7	-0.5	3			3.92
D11	7	-0.5	4			3.92
D11	8	-0.5	1			3.92	1
D11	8	-0.5	2			3.92	1
D11	8	-0.5	3			3.92	1
D11	8	-0.5	4			3.92	1
D11	8	-0.5	1	1	-0.92	3.92	1
D11	8	-0.5	2	3	-0.92	3.92	1
D11	8	-0.5	3	3	-0.92	3.92	1
D11	8	-0.5	4	2	-0.92	3.92	1
D11	9	-0.5	1			3.92	1
D11	9	-0.5	2			3.92	1
D11	9	-0.5	3			3.92	1
D11	9	-0.5	4			3.92	1
D11	9	-0.5	1			3.92	1
D11	9	-0.5	2			3.92	1
D11	9	-0.5	3			3.92	1
D11	9	-0.5	4			3.92	1
D11	10	-0.5	1	1	-0.92	3.92	1
D11	10	-0.5	2	3	-0.92	3.92	1
D11	10	-0.5	3	3	-0.92	3.92	1
D11	10	-0.5	4	2	-0.92	3.92	1
D11	10	-0.5	1			3.92	1
D11	10	-0.5	2			3.92	1
D11	10	-0.5	3			3.92	1
D11	10	-0.5	4			3.92	1
D11	11	-0.5	1	1	-0.92	3.92	1
D11	11	-0.5	2	2	-0.92	3.92	1
D11	11	-0.5	3	3	-0.92	3.92	1
D11	11	-0.5	4	1	-0.92	3.92	1
D11	11	-0.5	1			3.92	1
D11	11	-0.5	2			3.92	1
D11	11	-0.5	3			3.92	1
D11	11	-0.5	4			3.92	1
D11	12	-0.5	1			3.92
D11	12	-0.5	2			3.92
D11	12	-0.5	3			3.92
D11	12	-0.5	4			3.92
D11	12	-0.5	1			3.92
D11	12	-0.5	2			3.92
D11	12	-0.5	3			3.92
D11	12	-0.5	4			3.92
D11	13	-0.5	1			3.92	1
D11	13	-0.5	2			3.92	1
D11	13	-0.5	3			3.92	1
D11	13	-0.5	4			3.92	1
D11	13	-0.5	1	2	1.08	3.92	1
D11	13	-0.5	2	3	1.08	3.92	1
D11	13	-0.5	3	4	1.08	3.92	1
D11	13	-0.5	4	4	1.08	3.92	1
D11	14	-0.5	1	2	0.08	3.92	1
D11	14	-0.5	2	4	0.08	3.92	1
D11	14	-0.5	3	4	0.08	3.92	1
D11	14	-0.5	4	4	0.08	3.92	1
D11	14	-0.5	1	2	0.08	3.92	1
D11	14	-0.5	2	4	0.08	3.92	1
D11	14	-0.5	3	4	0.08	3.92	1
D11	14	-0.5	4	4	0.08	3.92	1
D110	1	0.5	1	2	-0.67	2.67	1
D110	1	0.5	2	2	-0.67	2.67	1
D110	1	0.5	3	2	-0.67	2.67	1
D110	1	0.5	4	2	-0.67	2.67	1
D110	1	0.5	1			2.67	1
D110	1	0.5	2			2.67	1
D110	1	0.5	3			2.67	1
D110	1	0.5	4			2.67	1
D110	2	0.5	1			2.67	1
D110	2	0.5	2			2.67	1
D110	2	0.5	3			2.67	1
D110	2	0.5	4			2.67	1
D110	2	0.5	1			2.67	1
D110	2	0.5	2			2.67	1
D110	2	0.5	3			2.67	1
D110	2	0.5	4			2.67	1
D110	3	0.5	1			2.67	1
D110	3	0.5	2			2.67	1
D110	3	0.5	3			2.67	1
D110	3	0.5	4			2.67	1
D110	3	0.5	1			2.67	1
D110	3	0.5	2			2.67	1
D110	3	0.5	3			2.67	1
D110	3	0.5	4			2.67	1
D110	4	0.5	1			2.67	1
D110	4	0.5	2			2.67	1
D110	4	0.5	3			2.67	1
D110	4	0.5	4			2.67	1
D110	4	0.5	1			2.67	1
D110	4	0.5	2			2.67	1
D110	4	0.5	3			2.67	1
D110	4	0.5	4			2.67	1
D110	5	0.5	1			2.67	1
D110	5	0.5	2			2.67	1
D110	5	0.5	3			2.67	1
D110	5	0.5	4			2.67	1
D110	5	0.5	1			2.67	1
D110	5	0.5	2			2.67	1
D110	5	0.5	3			2.67	1
D110	5	0.5	4			2.67	1
D110	6	0.5	1			2.67	1
D110	6	0.5	2			2.67	1
D110	6	0.5	3			2.67	1
D110	6	0.5	4			2.67	1
D110	6	0.5	1			2.67	1
D110	6	0.5	2			2.67	1
D110	6	0.5	3			2.67	1
D110	6	0.5	4			2.67	1
D110	7	0.5	1			2.67
D110	7	0.5	2			2.67
D110	7	0.5	3			2.67
D110	7	0.5	4			2.67
D110	7	0.5	1			2.67
D110	7	0.5	2			2.67
D110	7	0.5	3			2.67
D110	7	0.5	4			2.67
D110	8	0.5	1			2.67
D110	8	0.5	2			2.67
D110	8	0.5	3			2.67
D110	8	0.5	4			2.67
D110	8	0.5	1			2.67
D110	8	0.5	2			2.67
D110	8	0.5	3			2.67
D110	8	0.5	4			2.67
D110	9	0.5	1	4	1.33	2.67	1
D110	9	0.5	2	2	1.33	2.67	1
D110	9	0.5	3	3	1.33	2.67	1
D110	9	0.5	4	3	1.33	2.67	1
D110	9	0.5	1			2.67	1
D110	9	0.5	2			2.67	1
D110	9	0.5	3			2.67	1
D110	9	0.5	4			2.67	1
D110	10	0.5	1			2.67	1
D110	10	0.5	2			2.67	1
D110	10	0.5	3			2.67	1
D110	10	0.5	4			2.67	1
D110	10	0.5	1			2.67	1
D110	10	0.5	2			2.67	1
D110	10	0.5	3			2.67	1
D110	10	0.5	4			2.67	1
D110	11	0.5	1	3	-0.67	2.67	1
D110	11	0.5	2	2	-0.67	2.67	1
D110	11	0.5	3	2	-0.67	2.67	1
D110	11	0.5	4	2	-0.67	2.67	1
D110	11	0.5	1			2.67	1
D110	11	0.5	2			2.67	1
D110	11	0.5	3			2.67	1
D110	11	0.5	4			2.67	1
D110	12	0.5	1			2.67
D110	12	0.5	2			2.67
D110	12	0.5	3			2.67
D110	12	0.5	4			2.67
D110	12	0.5	1			2.67
D110	12	0.5	2			2.67
D110	12	0.5	3			2.67
D110	12	0.5	4			2.67
D110	13	0.5	1			2.67
D110	13	0.5	2			2.67
D110	13	0.5	3			2.67
D110	13	0.5	4			2.67
D110	13	0.5	1			2.67
D110	13	0.5	2			2.67
D110	13	0.5	3			2.67
D110	13	0.5	4			2.67
D110	14	0.5	1			2.67
D110	14	0.5	2			2.67
D110	14	0.5	3			2.67
D110	14	0.5	4			2.67
D110	14	0.5	1			2.67
D110	14	0.5	2			2.67
D110	14	0.5	3			2.67
D110	14	0.5	4			2.67
D111	1	0.5	1	1	0.91	4.09	1
D111	1	0.5	2	4	0.91	4.09	1
D111	1	0.5	3	4	0.91	4.09	1
D111	1	0.5	4	1	0.91	4.09	1
D111	1	0.5	1			4.09	1
D111	1	0.5	2			4.09	1
D111	1	0.5	3			4.09	1
D111	1	0.5	4			4.09	1
D111	2	0.5	1	1	-0.09	4.09	1
D111	2	0.5	2	1	-0.09	4.09	1
D111	2	0.5	3	4	-0.09	4.09	1
D111	2	0.5	4	1	-0.09	4.09	1
D111	2	0.5	1			4.09	1
D111	2	0.5	2			4.09	1
D111	2	0.5	3			4.09	1
D111	2	0.5	4			4.09	1
D111	3	0.5	1			4.09	1
D111	3	0.5	2			4.09	1
D111	3	0.5	3			4.09	1
D111	3	0.5	4			4.09	1
D111	3	0.5	1			4.09	1
D111	3	0.5	2			4.09	1
D111	3	0.5	3			4.09	1
D111	3	0.5	4			4.09	1
D111	4	0.5	1	1	-0.09	4.09	1
D111	4	0.5	2	4	-0.09	4.09	1
D111	4	0.5	3	3	-0.09	4.09	1
D111	4	0.5	4	1	-0.09	4.09	1
D111	4	0.5	1	1	-0.09	4.09	1
D111	4	0.5	2	2	-0.09	4.09	1
D111	4	0.5	3	2	-0.09	4.09	1
D111	4	0.5	4	3	-0.09	4.09	1
D111	5	0.5	1			4.09	1
D111	5	0.5	2			4.09	1
D111	5	0.5	3			4.09	1
D111	5	0.5	4			4.09	1
D111	5	0.5	1	4	0.91	4.09	1
D111	5	0.5	2	5	0.91	4.09	1
D111	5	0.5	3	5	0.91	4.09	1
D111	5	0.5	4	5	0.91	4.09	1
D111	6	0.5	1			4.09	1
D111	6	0.5	2			4.09	1
D111	6	0.5	3			4.09	1
D111	6	0.5	4			4.09	1
D111	6	0.5	1			4.09	1
D111	6	0.5	2			4.09	1
D111	6	0.5	3			4.09	1
D111	6	0.5	4			4.09	1
D111	7	0.5	1			4.09	1
D111	7	0.5	2			4.09	1
D111	7	0.5	3			4.09	1
D111	7	0.5	4			4.09	1
D111	7	0.5	1	4	0.91	4.09	1
D111	7	0.5	2	4	0.91	4.09	1
D111	7	0.5	3	5	0.91	4.09	1
D111	7	0.5	4	5	0.91	4.09	1
D111	8	0.5	1	1	-0.09	4.09	1
D111	8	0.5	2	3	-0.09	4.09	1
D111	8	0.5	3	4	-0.09	4.09	1
D111	8	0.5	4	3	-0.09	4.09	1
D111	8	0.5	1			4.09	1
D111	8	0.5	2			4.09	1
D111	8	0.5	3			4.09	1
D111	8	0.5	4			4.09	1
D111	9	0.5	1	1	-0.09	4.09	1
D111	9	0.5	2	2	-0.09	4.09	1
D111	9	0.5	3	2	-0.09	4.09	1
D111	9	0.5	4	5	-0.09	4.09	1
D111	9	0.5	1			4.09	1
D111	9	0.5	2			4.09	1
D111	9	0.5	3			4.09	1
D111	9	0.5	4			4.09	1
D111	10	0.5	1	1	-2.09	4.09	1
D111	10	0.5	2	1	-2.09	4.09	1
D111	10	0.5	3	4	-2.09	4.09	1
D111	10	0.5	4	2	-2.09	4.09	1
D111	10	0.5	1	4	-0.09	4.09	1
D111	10	0.5	2	2	-0.09	4.09	1
D111	10	0.5	3	2	-0.09	4.09	1
D111	10	0.5	4	2	-0.09	4.09	1
D111	11	0.5	1			4.09	1
D111	11	0.5	2			4.09	1
D111	11	0.5	3			4.09	1
D111	11	0.5	4			4.09	1
D111	11	0.5	1			4.09	1
D111	11	0.5	2			4.09	1
D111	11	0.5	3			4.09	1
D111	11	0.5	4			4.09	1
D111	12	0.5	1			4.09
D111	12	0.5	2			4.09
D111	12	0.5	3			4.09
D111	12	0.5	4			4.09
D111	12	0.5	1			4.09
D111	12	0.5	2			4.09
D111	12	0.5	3			4.09
D111	12	0.5	4			4.09
D111	13	0.5	1			4.09	1
D111	13	0.5	2			4.09	1
D111	13	0.5	3			4.09	1
D111	13	0.5	4			4.09	1
D111	13	0.5	1	4	-0.09	4.09	1
D111	13	0.5	2	3	-0.09	4.09	1
D111	13	0.5	3	3	-0.09	4.09	1
D111	13	0.5	4	3	-0.09	4.09	1
D111	14	0.5	1			4.09	1
D111	14	0.5	2			4.09	1
D111	14	0.5	3			4.09	1
D111	14	0.5	4			4.09	1
D111	14	0.5	1			4.09	1
D111	14	0.5	2			4.09	1
D111	14	0.5	3			4.09	1
D111	14	0.5	4			4.09	1
D112	1	-0.5	1			4	1
D112	1	-0.5	2			4	1
D112	1	-0.5	3			4	1
D112	1	-0.5	4			4	1
D112	1	-0.5	1			4	1
D112	1	-0.5	2			4	1
D112	1	-0.5	3			4	1
D112	1	-0.5	4			4	1
D112	2	-0.5	1			4	1
D112	2	-0.5	2			4	1
D112	2	-0.5	3			4	1
D112	2	-0.5	4			4	1
D112	2	-0.5	1			4	1
D112	2	-0.5	2			4	1
D112	2	-0.5	3			4	1
D112	2	-0.5	4			4	1
D112	3	-0.5	1			4	1
D112	3	-0.5	2			4	1
D112	3	-0.5	3			4	1
D112	3	-0.5	4			4	1
D112	3	-0.5	1	2	0	4	1
D112	3	-0.5	2	2	0	4	1
D112	3	-0.5	3	2	0	4	1
D112	3	-0.5	4	2	0	4	1
D112	4	-0.5	1	2	-1	4	1
D112	4	-0.5	2	3	-1	4	1
D112	4	-0.5	3	2	-1	4	1
D112	4	-0.5	4	4	-1	4	1
D112	4	-0.5	1			4	1
D112	4	-0.5	2			4	1
D112	4	-0.5	3			4	1
D112	4	-0.5	4			4	1
D112	5	-0.5	1			4	1
D112	5	-0.5	2			4	1
D112	5	-0.5	3			4	1
D112	5	-0.5	4			4	1
D112	5	-0.5	1			4	1
D112	5	-0.5	2			4	1
D112	5	-0.5	3			4	1
D112	5	-0.5	4			4	1
D112	6	-0.5	1	3	0	4	1
D112	6	-0.5	2	2	0	4	1
D112	6	-0.5	3	2	0	4	1
D112	6	-0.5	4	4	0	4	1
D112	6	-0.5	1			4	1
D112	6	-0.5	2			4	1
D112	6	-0.5	3			4	1
D112	6	-0.5	4			4	1
D112	7	-0.5	1	4	1	4	1
D112	7	-0.5	2	4	1	4	1
D112	7	-0.5	3	5	1	4	1
D112	7	-0.5	4	4	1	4	1
D112	7	-0.5	1			4	1
D112	7	-0.5	2			4	1
D112	7	-0.5	3			4	1
D112	7	-0.5	4			4	1
D112	8	-0.5	1	5	0	4	1
D112	8	-0.5	2	5	0	4	1
D112	8	-0.5	3	3	0	4	1
D112	8	-0.5	4	3	0	4	1
D112	8	-0.5	1			4	1
D112	8	-0.5	2			4	1
D112	8	-0.5	3			4	1
D112	8	-0.5	4			4	1
D112	9	-0.5	1			4	1
D112	9	-0.5	2			4	1
D112	9	-0.5	3			4	1
D112	9	-0.5	4			4	1
D112	9	-0.5	1			4	1
D112	9	-0.5	2			4	1
D112	9	-0.5	3			4	1
D112	9	-0.5	4			4	1
D112	10	-0.5	1			4	1
D112	10	-0.5	2			4	1
D112	10	-0.5	3			4	1
D112	10	-0.5	4			4	1
D112	10	-0.5	1			4	1
D112	10	-0.5	2			4	1
D112	10	-0.5	3			4	1
D112	10	-0.5	4			4	1
D112	11	-0.5	1			4	1
D112	11	-0.5	2			4	1
D112	11	-0.5	3			4	1
D112	11	-0.5	4			4	1
D112	11	-0.5	1			4	1
D112	11	-0.5	2			4	1
D112	11	-0.5	3			4	1
D112	11	-0.5	4			4	1
D112	12	-0.5	1			4	1
D112	12	-0.5	2			4	1
D112	12	-0.5	3			4	1
D112	12	-0.5	4			4	1
D112	12	-0.5	1			4	1
D112	12	-0.5	2			4	1
D112	12	-0.5	3			4	1
D112	12	-0.5	4			4	1
D112	13	-0.5	1			4	1
D112	13	-0.5	2			4	1
D112	13	-0.5	3			4	1
D112	13	-0.5	4			4	1
D112	13	-0.5	1			4	1
D112	13	-0.5	2			4	1
D112	13	-0.5	3			4	1
D112	13	-0.5	4			4	1
D112	14	-0.5	1			4	1
D112	14	-0.5	2			4	1
D112	14	-0.5	3			4	1
D112	14	-0.5	4			4	1
D112	14	-0.5	1			4	1
D112	14	-0.5	2			4	1
D112	14	-0.5	3			4	1
D112	14	-0.5	4			4	1
D113	1	0.5	1	1	0	2	1
D113	1	0.5	2	1	0	2	1
D113	1	0.5	3	4	0	2	1
D113	1	0.5	4	3	0	2	1
D113	1	0.5	1			2	1
D113	1	0.5	2			2	1
D113	1	0.5	3			2	1
D113	1	0.5	4			2	1
D113	2	0.5	1			2	1
D113	2	0.5	2			2	1
D113	2	0.5	3			2	1
D113	2	0.5	4			2	1
D113	2	0.5	1			2	1
D113	2	0.5	2			2	1
D113	2	0.5	3			2	1
D113	2	0.5	4			2	1
D113	3	0.5	1			2	1
D113	3	0.5	2			2	1
D113	3	0.5	3			2	1
D113	3	0.5	4			2	1
D113	3	0.5	1			2	1
D113	3	0.5	2			2	1
D113	3	0.5	3			2	1
D113	3	0.5	4			2	1
D113	4	0.5	1			2
D113	4	0.5	2			2
D113	4	0.5	3			2
D113	4	0.5	4			2
D113	4	0.5	1			2
D113	4	0.5	2			2
D113	4	0.5	3			2
D113	4	0.5	4			2
D113	5	0.5	1			2
D113	5	0.5	2			2
D113	5	0.5	3			2
D113	5	0.5	4			2
D113	5	0.5	1			2
D113	5	0.5	2			2
D113	5	0.5	3			2
D113	5	0.5	4			2
D113	6	0.5	1			2
D113	6	0.5	2			2
D113	6	0.5	3			2
D113	6	0.5	4			2
D113	6	0.5	1			2
D113	6	0.5	2			2
D113	6	0.5	3			2
D113	6	0.5	4			2
D113	7	0.5	1			2
D113	7	0.5	2			2
D113	7	0.5	3			2
D113	7	0.5	4			2
D113	7	0.5	1			2
D113	7	0.5	2			2
D113	7	0.5	3			2
D113	7	0.5	4			2
D113	8	0.5	1			2
D113	8	0.5	2			2
D113	8	0.5	3			2
D113	8	0.5	4			2
D113	8	0.5	1			2
D113	8	0.5	2			2
D113	8	0.5	3			2
D113	8	0.5	4			2
D113	9	0.5	1			2
D113	9	0.5	2			2
D113	9	0.5	3			2
D113	9	0.5	4			2
D113	9	0.5	1			2
D113	9	0.5	2			2
D113	9	0.5	3			2
D113	9	0.5	4			2
D113	10	0.5	1			2
D113	10	0.5	2			2
D113	10	0.5	3			2
D113	10	0.5	4			2
D113	10	0.5	1			2
D113	10	0.5	2			2
D113	10	0.5	3			2
D113	10	0.5	4			2
D113	11	0.5	1			2
D113	11	0.5	2			2
D113	11	0.5	3			2
D113	11	0.5	4			2
D113	11	0.5	1			2
D113	11	0.5	2			2
D113	11	0.5	3			2
D113	11	0.5	4			2
D113	12	0.5	1			2
D113	12	0.5	2			2
D113	12	0.5	3			2
D113	12	0.5	4			2
D113	12	0.5	1			2
D113	12	0.5	2			2
D113	12	0.5	3			2
D113	12	0.5	4			2
D113	13	0.5	1			2
D113	13	0.5	2			2
D113	13	0.5	3			2
D113	13	0.5	4			2
D113	13	0.5	1			2
D113	13	0.5	2			2
D113	13	0.5	3			2
D113	13	0.5	4			2
D113	14	0.5	1			2
D113	14	0.5	2			2
D113	14	0.5	3			2
D113	14	0.5	4			2
D113	14	0.5	1			2
D113	14	0.5	2			2
D113	14	0.5	3			2
D113	14	0.5	4			2
D114	1	0.5	1			3.83	1
D114	1	0.5	2			3.83	1
D114	1	0.5	3			3.83	1
D114	1	0.5	4			3.83	1
D114	1	0.5	1			3.83	1
D114	1	0.5	2			3.83	1
D114	1	0.5	3			3.83	1
D114	1	0.5	4			3.83	1
D114	2	0.5	1			3.83
D114	2	0.5	2			3.83
D114	2	0.5	3			3.83
D114	2	0.5	4			3.83
D114	2	0.5	1			3.83
D114	2	0.5	2			3.83
D114	2	0.5	3			3.83
D114	2	0.5	4			3.83
D114	3	0.5	1	2	0.17	3.83	1
D114	3	0.5	2	2	0.17	3.83	1
D114	3	0.5	3	2	0.17	3.83	1
D114	3	0.5	4	4	0.17	3.83	1
D114	3	0.5	1			3.83	1
D114	3	0.5	2			3.83	1
D114	3	0.5	3			3.83	1
D114	3	0.5	4			3.83	1
D114	4	0.5	1	2	-0.83	3.83	1
D114	4	0.5	2	4	-0.83	3.83	1
D114	4	0.5	3	2	-0.83	3.83	1
D114	4	0.5	4	2	-0.83	3.83	1
D114	4	0.5	1			3.83	1
D114	4	0.5	2			3.83	1
D114	4	0.5	3			3.83	1
D114	4	0.5	4			3.83	1
D114	5	0.5	1	2	0.17	3.83	1
D114	5	0.5	2	2	0.17	3.83	1
D114	5	0.5	3	2	0.17	3.83	1
D114	5	0.5	4	5	0.17	3.83	1
D114	5	0.5	1			3.83	1
D114	5	0.5	2			3.83	1
D114	5	0.5	3			3.83	1
D114	5	0.5	4			3.83	1
D114	6	0.5	1			3.83	1
D114	6	0.5	2			3.83	1
D114	6	0.5	3			3.83	1
D114	6	0.5	4			3.83	1
D114	6	0.5	1			3.83	1
D114	6	0.5	2			3.83	1
D114	6	0.5	3			3.83	1
D114	6	0.5	4			3.83	1
D114	7	0.5	1			3.83	1
D114	7	0.5	2			3.83	1
D114	7	0.5	3			3.83	1
D114	7	0.5	4			3.83	1
D114	7	0.5	1	2	0.17	3.83	1
D114	7	0.5	2	3	0.17	3.83	1
D114	7	0.5	3	4	0.17	3.83	1
D114	7	0.5	4	4	0.17	3.83	1
D114	8	0.5	1			3.83	1
D114	8	0.5	2			3.83	1
D114	8	0.5	3			3.83	1
D114	8	0.5	4			3.83	1
D114	8	0.5	1			3.83	1
D114	8	0.5	2			3.83	1
D114	8	0.5	3			3.83	1
D114	8	0.5	4			3.83	1
D114	9	0.5	1			3.83	1
D114	9	0.5	2			3.83	1
D114	9	0.5	3			3.83	1
D114	9	0.5	4			3.83	1
D114	9	0.5	1			3.83	1
D114	9	0.5	2			3.83	1
D114	9	0.5	3			3.83	1
D114	9	0.5	4			3.83	1
D114	10	0.5	1	2	0.17	3.83	1
D114	10	0.5	2	5	0.17	3.83	1
D114	10	0.5	3	5	0.17	3.83	1
D114	10	0.5	4	4	0.17	3.83	1
D114	10	0.5	1			3.83	1
D114	10	0.5	2			3.83	1
D114	10	0.5	3			3.83	1
D114	10	0.5	4			3.83	1
D114	11	0.5	1			3.83	0
D114	11	0.5	2			3.83	0
D114	11	0.5	3			3.83	0
D114	11	0.5	4			3.83	0
D114	11	0.5	1			3.83	0
D114	11	0.5	2			3.83	0
D114	11	0.5	3			3.83	0
D114	11	0.5	4			3.83	0
D114	12	0.5	1			3.83	1
D114	12	0.5	2			3.83	1
D114	12	0.5	3			3.83	1
D114	12	0.5	4			3.83	1
D114	12	0.5	1			3.83	1
D114	12	0.5	2			3.83	1
D114	12	0.5	3			3.83	1
[truncated: 26,785 more rows]

## Sheet: Table 3 & Supp Table 4
PN	DAY	Gender_C	motivation_type	motivation	daily16_c	mdaily16	filter (complete responses)
D1	1	0.5	1			1.58	1
D1	1	0.5	2			1.58	1
D1	1	0.5	3			1.58	1
D1	1	0.5	4			1.58	1
D1	1	0.5	1	1	0.42	1.58	1
D1	1	0.5	2	1	0.42	1.58	1
D1	1	0.5	3	1	0.42	1.58	1
D1	1	0.5	4	2	0.42	1.58	1
D1	2	0.5	1	1	2.42	1.58	1
D1	2	0.5	2	2	2.42	1.58	1
D1	2	0.5	3	3	2.42	1.58	1
D1	2	0.5	4	3	2.42	1.58	1
D1	2	0.5	1	2	0.42	1.58	1
D1	2	0.5	2	2	0.42	1.58	1
D1	2	0.5	3	3	0.42	1.58	1
D1	2	0.5	4	3	0.42	1.58	1
D1	3	0.5	1	3	1.42	1.58	1
D1	3	0.5	2	2	1.42	1.58	1
D1	3	0.5	3	2	1.42	1.58	1
D1	3	0.5	4	2	1.42	1.58	1
D1	3	0.5	1	4	-0.58	1.58	1
D1	3	0.5	2	3	-0.58	1.58	1
D1	3	0.5	3	4	-0.58	1.58	1
D1	3	0.5	4	4	-0.58	1.58	1
D1	4	0.5	1			1.58	1
D1	4	0.5	2			1.58	1
D1	4	0.5	3			1.58	1
D1	4	0.5	4			1.58	1
D1	4	0.5	1	3	-0.58	1.58	1
D1	4	0.5	2	3	-0.58	1.58	1
D1	4	0.5	3	4	-0.58	1.58	1
D1	4	0.5	4	5	-0.58	1.58	1
D1	5	0.5	1	3	0.42	1.58	1
D1	5	0.5	2	3	0.42	1.58	1
D1	5	0.5	3	4	0.42	1.58	1
D1	5	0.5	4	4	0.42	1.58	1
D1	5	0.5	1	3	-0.58	1.58	1
D1	5	0.5	2	3	-0.58	1.58	1
D1	5	0.5	3	4	-0.58	1.58	1
D1	5	0.5	4	4	-0.58	1.58	1
D1	6	0.5	1	3	0.42	1.58	1
D1	6	0.5	2	3	0.42	1.58	1
D1	6	0.5	3	4	0.42	1.58	1
D1	6	0.5	4	4	0.42	1.58	1
D1	6	0.5	1	2	-0.58	1.58	1
D1	6	0.5	2	2	-0.58	1.58	1
D1	6	0.5	3	3	-0.58	1.58	1
D1	6	0.5	4	3	-0.58	1.58	1
D1	7	0.5	1			1.58	1
D1	7	0.5	2			1.58	1
D1	7	0.5	3			1.58	1
D1	7	0.5	4			1.58	1
D1	7	0.5	1	2	-0.58	1.58	1
D1	7	0.5	2	2	-0.58	1.58	1
D1	7	0.5	3	2	-0.58	1.58	1
D1	7	0.5	4	2	-0.58	1.58	1
D1	8	0.5	1	4	-0.58	1.58	1
D1	8	0.5	2	4	-0.58	1.58	1
D1	8	0.5	3	4	-0.58	1.58	1
D1	8	0.5	4	4	-0.58	1.58	1
D1	8	0.5	1	3	0.42	1.58	1
D1	8	0.5	2	3	0.42	1.58	1
D1	8	0.5	3	3	0.42	1.58	1
D1	8	0.5	4	3	0.42	1.58	1
D1	9	0.5	1			1.58	1
D1	9	0.5	2			1.58	1
D1	9	0.5	3			1.58	1
D1	9	0.5	4			1.58	1
D1	9	0.5	1	2	-0.58	1.58	1
D1	9	0.5	2	2	-0.58	1.58	1
D1	9	0.5	3	2	-0.58	1.58	1
D1	9	0.5	4	2	-0.58	1.58	1
D1	10	0.5	1			1.58	1
D1	10	0.5	2			1.58	1
D1	10	0.5	3			1.58	1
D1	10	0.5	4			1.58	1
D1	10	0.5	1	2	-0.58	1.58	1
D1	10	0.5	2	2	-0.58	1.58	1
D1	10	0.5	3	2	-0.58	1.58	1
D1	10	0.5	4	4	-0.58	1.58	1
D1	11	0.5	1			1.58	1
D1	11	0.5	2			1.58	1
D1	11	0.5	3			1.58	1
D1	11	0.5	4			1.58	1
D1	11	0.5	1	3	0.42	1.58	1
D1	11	0.5	2	2	0.42	1.58	1
D1	11	0.5	3	2	0.42	1.58	1
D1	11	0.5	4	2	0.42	1.58	1
D1	12	0.5	1	2	-0.58	1.58	1
D1	12	0.5	2	3	-0.58	1.58	1
D1	12	0.5	3	4	-0.58	1.58	1
D1	12	0.5	4	4	-0.58	1.58	1
D1	12	0.5	1	3	-0.58	1.58	1
D1	12	0.5	2	3	-0.58	1.58	1
D1	12	0.5	3	3	-0.58	1.58	1
D1	12	0.5	4	3	-0.58	1.58	1
D1	13	0.5	1	3	-0.58	1.58	1
D1	13	0.5	2	4	-0.58	1.58	1
D1	13	0.5	3	3	-0.58	1.58	1
D1	13	0.5	4	3	-0.58	1.58	1
D1	13	0.5	1			1.58	1
D1	13	0.5	2			1.58	1
D1	13	0.5	3			1.58	1
D1	13	0.5	4			1.58	1
D1	14	0.5	1			1.58	1
D1	14	0.5	2			1.58	1
D1	14	0.5	3			1.58	1
D1	14	0.5	4			1.58	1
D1	14	0.5	1			1.58	1
D1	14	0.5	2			1.58	1
D1	14	0.5	3			1.58	1
D1	14	0.5	4			1.58	1
D10	1	0.5	1	4	1	3	1
D10	1	0.5	2	2	1	3	1
D10	1	0.5	3	4	1	3	1
D10	1	0.5	4	5	1	3	1
D10	1	0.5	1			3	1
D10	1	0.5	2			3	1
D10	1	0.5	3			3	1
D10	1	0.5	4			3	1
D10	2	0.5	1			3	1
D10	2	0.5	2			3	1
D10	2	0.5	3			3	1
D10	2	0.5	4			3	1
D10	2	0.5	1			3	1
D10	2	0.5	2			3	1
D10	2	0.5	3			3	1
D10	2	0.5	4			3	1
D10	3	0.5	1			3	1
D10	3	0.5	2			3	1
D10	3	0.5	3			3	1
D10	3	0.5	4			3	1
D10	3	0.5	1			3	1
D10	3	0.5	2			3	1
D10	3	0.5	3			3	1
D10	3	0.5	4			3	1
D10	4	0.5	1			3	1
D10	4	0.5	2			3	1
D10	4	0.5	3			3	1
D10	4	0.5	4			3	1
D10	4	0.5	1			3	1
D10	4	0.5	2			3	1
D10	4	0.5	3			3	1
D10	4	0.5	4			3	1
D10	5	0.5	1			3	1
D10	5	0.5	2			3	1
D10	5	0.5	3			3	1
D10	5	0.5	4			3	1
D10	5	0.5	1	3	0	3	1
D10	5	0.5	2	2	0	3	1
D10	5	0.5	3	2	0	3	1
D10	5	0.5	4	2	0	3	1
D10	6	0.5	1			3	1
D10	6	0.5	2			3	1
D10	6	0.5	3			3	1
D10	6	0.5	4			3	1
D10	6	0.5	1			3	1
D10	6	0.5	2			3	1
D10	6	0.5	3			3	1
D10	6	0.5	4			3	1
D10	7	0.5	1			3	1
D10	7	0.5	2			3	1
D10	7	0.5	3			3	1
D10	7	0.5	4			3	1
D10	7	0.5	1			3	1
D10	7	0.5	2			3	1
D10	7	0.5	3			3	1
D10	7	0.5	4			3	1
D10	8	0.5	1			3	1
D10	8	0.5	2			3	1
D10	8	0.5	3			3	1
D10	8	0.5	4			3	1
D10	8	0.5	1			3	1
D10	8	0.5	2			3	1
D10	8	0.5	3			3	1
D10	8	0.5	4			3	1
D10	9	0.5	1			3	1
D10	9	0.5	2			3	1
D10	9	0.5	3			3	1
D10	9	0.5	4			3	1
D10	9	0.5	1			3	1
D10	9	0.5	2			3	1
D10	9	0.5	3			3	1
D10	9	0.5	4			3	1
D10	10	0.5	1	2	-1	3	1
D10	10	0.5	2	2	-1	3	1
D10	10	0.5	3	4	-1	3	1
D10	10	0.5	4	2	-1	3	1
D10	10	0.5	1			3	1
D10	10	0.5	2			3	1
D10	10	0.5	3			3	1
D10	10	0.5	4			3	1
D10	11	0.5	1			3	1
D10	11	0.5	2			3	1
D10	11	0.5	3			3	1
D10	11	0.5	4			3	1
D10	11	0.5	1			3	1
D10	11	0.5	2			3	1
D10	11	0.5	3			3	1
D10	11	0.5	4			3	1
D10	12	0.5	1			3	1
D10	12	0.5	2			3	1
D10	12	0.5	3			3	1
D10	12	0.5	4			3	1
D10	12	0.5	1			3	1
D10	12	0.5	2			3	1
D10	12	0.5	3			3	1
D10	12	0.5	4			3	1
D10	13	0.5	1			3	1
D10	13	0.5	2			3	1
D10	13	0.5	3			3	1
D10	13	0.5	4			3	1
D10	13	0.5	1			3	1
D10	13	0.5	2			3	1
D10	13	0.5	3			3	1
D10	13	0.5	4			3	1
D10	14	0.5	1			3	1
D10	14	0.5	2			3	1
D10	14	0.5	3			3	1
D10	14	0.5	4			3	1
D10	14	0.5	1			3	1
D10	14	0.5	2			3	1
D10	14	0.5	3			3	1
D10	14	0.5	4			3	1
D100	1	0.5	1			1	1
D100	1	0.5	2			1	1
D100	1	0.5	3			1	1
D100	1	0.5	4			1	1
D100	1	0.5	1			1	1
D100	1	0.5	2			1	1
D100	1	0.5	3			1	1
D100	1	0.5	4			1	1
D100	2	0.5	1			1	1
D100	2	0.5	2			1	1
D100	2	0.5	3			1	1
D100	2	0.5	4			1	1
D100	2	0.5	1	1	0	1	1
D100	2	0.5	2	2	0	1	1
D100	2	0.5	3	4	0	1	1
D100	2	0.5	4	2	0	1	1
D100	3	0.5	1			1	1
D100	3	0.5	2			1	1
D100	3	0.5	3			1	1
D100	3	0.5	4			1	1
D100	3	0.5	1			1	1
D100	3	0.5	2			1	1
D100	3	0.5	3			1	1
D100	3	0.5	4			1	1
D100	4	0.5	1	1	0	1	1
D100	4	0.5	2	1	0	1	1
D100	4	0.5	3	4	0	1	1
D100	4	0.5	4	3	0	1	1
D100	4	0.5	1			1	1
D100	4	0.5	2			1	1
D100	4	0.5	3			1	1
D100	4	0.5	4			1	1
D100	5	0.5	1			1	1
D100	5	0.5	2			1	1
D100	5	0.5	3			1	1
D100	5	0.5	4			1	1
D100	5	0.5	1			1	1
D100	5	0.5	2			1	1
D100	5	0.5	3			1	1
D100	5	0.5	4			1	1
D100	6	0.5	1			1
D100	6	0.5	2			1
D100	6	0.5	3			1
D100	6	0.5	4			1
D100	6	0.5	1			1
D100	6	0.5	2			1
D100	6	0.5	3			1
D100	6	0.5	4			1
D100	7	0.5	1			1	1
D100	7	0.5	2			1	1
D100	7	0.5	3			1	1
D100	7	0.5	4			1	1
D100	7	0.5	1			1	1
D100	7	0.5	2			1	1
D100	7	0.5	3			1	1
D100	7	0.5	4			1	1
D100	8	0.5	1			1
D100	8	0.5	2			1
D100	8	0.5	3			1
D100	8	0.5	4			1
D100	8	0.5	1			1
D100	8	0.5	2			1
D100	8	0.5	3			1
D100	8	0.5	4			1
D100	9	0.5	1			1	1
D100	9	0.5	2			1	1
D100	9	0.5	3			1	1
D100	9	0.5	4			1	1
D100	9	0.5	1			1	1
D100	9	0.5	2			1	1
D100	9	0.5	3			1	1
D100	9	0.5	4			1	1
D100	10	0.5	1			1	1
D100	10	0.5	2			1	1
D100	10	0.5	3			1	1
D100	10	0.5	4			1	1
D100	10	0.5	1			1	1
D100	10	0.5	2			1	1
D100	10	0.5	3			1	1
D100	10	0.5	4			1	1
D100	11	0.5	1			1	1
D100	11	0.5	2			1	1
D100	11	0.5	3			1	1
D100	11	0.5	4			1	1
D100	11	0.5	1			1	1
D100	11	0.5	2			1	1
D100	11	0.5	3			1	1
D100	11	0.5	4			1	1
D100	12	0.5	1			1
D100	12	0.5	2			1
D100	12	0.5	3			1
D100	12	0.5	4			1
D100	12	0.5	1			1
D100	12	0.5	2			1
D100	12	0.5	3			1
D100	12	0.5	4			1
D100	13	0.5	1			1	1
D100	13	0.5	2			1	1
D100	13	0.5	3			1	1
D100	13	0.5	4			1	1
D100	13	0.5	1			1	1
D100	13	0.5	2			1	1
D100	13	0.5	3			1	1
D100	13	0.5	4			1	1
D100	14	0.5	1			1	1
D100	14	0.5	2			1	1
D100	14	0.5	3			1	1
D100	14	0.5	4			1	1
D100	14	0.5	1			1	1
D100	14	0.5	2			1	1
D100	14	0.5	3			1	1
D100	14	0.5	4			1	1
D101	1	0.5	1			1.63
D101	1	0.5	2			1.63
D101	1	0.5	3			1.63
D101	1	0.5	4			1.63
D101	1	0.5	1			1.63
D101	1	0.5	2			1.63
D101	1	0.5	3			1.63
D101	1	0.5	4			1.63
D101	2	0.5	1	2	0.38	1.63	1
D101	2	0.5	2	2	0.38	1.63	1
D101	2	0.5	3	1	0.38	1.63	1
D101	2	0.5	4	2	0.38	1.63	1
D101	2	0.5	1			1.63	1
D101	2	0.5	2			1.63	1
D101	2	0.5	3			1.63	1
D101	2	0.5	4			1.63	1
D101	3	0.5	1	2	-0.63	1.63	1
D101	3	0.5	2	2	-0.63	1.63	1
D101	3	0.5	3	4	-0.63	1.63	1
D101	3	0.5	4	5	-0.63	1.63	1
D101	3	0.5	1			1.63	1
D101	3	0.5	2			1.63	1
D101	3	0.5	3			1.63	1
D101	3	0.5	4			1.63	1
D101	4	0.5	1	2	0.38	1.63	1
D101	4	0.5	2	1	0.38	1.63	1
D101	4	0.5	3	4	0.38	1.63	1
D101	4	0.5	4	2	0.38	1.63	1
D101	4	0.5	1			1.63	1
D101	4	0.5	2			1.63	1
D101	4	0.5	3			1.63	1
D101	4	0.5	4			1.63	1
D101	5	0.5	1			1.63	1
D101	5	0.5	2			1.63	1
D101	5	0.5	3			1.63	1
D101	5	0.5	4			1.63	1
D101	5	0.5	1			1.63	1
D101	5	0.5	2			1.63	1
D101	5	0.5	3			1.63	1
D101	5	0.5	4			1.63	1
D101	6	0.5	1			1.63
D101	6	0.5	2			1.63
D101	6	0.5	3			1.63
D101	6	0.5	4			1.63
D101	6	0.5	1			1.63
D101	6	0.5	2			1.63
D101	6	0.5	3			1.63
D101	6	0.5	4			1.63
D101	7	0.5	1	2	0.38	1.63	1
D101	7	0.5	2	2	0.38	1.63	1
D101	7	0.5	3	4	0.38	1.63	1
D101	7	0.5	4	2	0.38	1.63	1
D101	7	0.5	1			1.63	1
D101	7	0.5	2			1.63	1
D101	7	0.5	3			1.63	1
D101	7	0.5	4			1.63	1
D101	8	0.5	1			1.63
D101	8	0.5	2			1.63
D101	8	0.5	3			1.63
D101	8	0.5	4			1.63
D101	8	0.5	1			1.63
D101	8	0.5	2			1.63
D101	8	0.5	3			1.63
D101	8	0.5	4			1.63
D101	9	0.5	1	2	-0.63	1.63	1
D101	9	0.5	2	3	-0.63	1.63	1
D101	9	0.5	3	4	-0.63	1.63	1
D101	9	0.5	4	3	-0.63	1.63	1
D101	9	0.5	1			1.63	1
D101	9	0.5	2			1.63	1
D101	9	0.5	3			1.63	1
D101	9	0.5	4			1.63	1
D101	10	0.5	1			1.63	1
D101	10	0.5	2			1.63	1
D101	10	0.5	3			1.63	1
D101	10	0.5	4			1.63	1
D101	10	0.5	1			1.63	1
D101	10	0.5	2			1.63	1
D101	10	0.5	3			1.63	1
D101	10	0.5	4			1.63	1
D101	11	0.5	1	2	0.38	1.63	1
D101	11	0.5	2	1	0.38	1.63	1
D101	11	0.5	3	4	0.38	1.63	1
D101	11	0.5	4	3	0.38	1.63	1
D101	11	0.5	1			1.63	1
D101	11	0.5	2			1.63	1
D101	11	0.5	3			1.63	1
D101	11	0.5	4			1.63	1
D101	12	0.5	1			1.63	1
D101	12	0.5	2			1.63	1
D101	12	0.5	3			1.63	1
D101	12	0.5	4			1.63	1
D101	12	0.5	1	2	-0.63	1.63	1
D101	12	0.5	2	2	-0.63	1.63	1
D101	12	0.5	3	4	-0.63	1.63	1
D101	12	0.5	4	3	-0.63	1.63	1
D101	13	0.5	1	1	0.38	1.63	1
D101	13	0.5	2	1	0.38	1.63	1
D101	13	0.5	3	2	0.38	1.63	1
D101	13	0.5	4	1	0.38	1.63	1
D101	13	0.5	1			1.63	1
D101	13	0.5	2			1.63	1
D101	13	0.5	3			1.63	1
D101	13	0.5	4			1.63	1
D101	14	0.5	1			1.63	1
D101	14	0.5	2			1.63	1
D101	14	0.5	3			1.63	1
D101	14	0.5	4			1.63	1
D101	14	0.5	1			1.63	1
D101	14	0.5	2			1.63	1
D101	14	0.5	3			1.63	1
D101	14	0.5	4			1.63	1
D102	1	0.5	1	1	0	1	1
D102	1	0.5	2	2	0	1	1
D102	1	0.5	3	2	0	1	1
D102	1	0.5	4	3	0	1	1
D102	1	0.5	1			1	1
D102	1	0.5	2			1	1
D102	1	0.5	3			1	1
D102	1	0.5	4			1	1
D102	2	0.5	1			1	1
D102	2	0.5	2			1	1
D102	2	0.5	3			1	1
D102	2	0.5	4			1	1
D102	2	0.5	1			1	1
D102	2	0.5	2			1	1
D102	2	0.5	3			1	1
D102	2	0.5	4			1	1
D102	3	0.5	1			1	1
D102	3	0.5	2			1	1
D102	3	0.5	3			1	1
D102	3	0.5	4			1	1
D102	3	0.5	1			1	1
D102	3	0.5	2			1	1
D102	3	0.5	3			1	1
D102	3	0.5	4			1	1
D102	4	0.5	1			1	1
D102	4	0.5	2			1	1
D102	4	0.5	3			1	1
D102	4	0.5	4			1	1
D102	4	0.5	1			1	1
D102	4	0.5	2			1	1
D102	4	0.5	3			1	1
D102	4	0.5	4			1	1
D102	5	0.5	1			1	1
D102	5	0.5	2			1	1
D102	5	0.5	3			1	1
D102	5	0.5	4			1	1
D102	5	0.5	1			1	1
D102	5	0.5	2			1	1
D102	5	0.5	3			1	1
D102	5	0.5	4			1	1
D102	6	0.5	1			1	1
D102	6	0.5	2			1	1
D102	6	0.5	3			1	1
D102	6	0.5	4			1	1
D102	6	0.5	1			1	1
D102	6	0.5	2			1	1
D102	6	0.5	3			1	1
D102	6	0.5	4			1	1
D102	7	0.5	1			1	1
D102	7	0.5	2			1	1
D102	7	0.5	3			1	1
D102	7	0.5	4			1	1
D102	7	0.5	1			1	1
D102	7	0.5	2			1	1
D102	7	0.5	3			1	1
D102	7	0.5	4			1	1
D102	8	0.5	1			1	1
D102	8	0.5	2			1	1
D102	8	0.5	3			1	1
D102	8	0.5	4			1	1
D102	8	0.5	1			1	1
D102	8	0.5	2			1	1
D102	8	0.5	3			1	1
D102	8	0.5	4			1	1
D102	9	0.5	1			1	1
D102	9	0.5	2			1	1
D102	9	0.5	3			1	1
D102	9	0.5	4			1	1
D102	9	0.5	1			1	1
D102	9	0.5	2			1	1
D102	9	0.5	3			1	1
D102	9	0.5	4			1	1
D102	10	0.5	1			1	1
D102	10	0.5	2			1	1
D102	10	0.5	3			1	1
D102	10	0.5	4			1	1
D102	10	0.5	1			1	1
D102	10	0.5	2			1	1
D102	10	0.5	3			1	1
D102	10	0.5	4			1	1
D102	11	0.5	1			1	1
D102	11	0.5	2			1	1
D102	11	0.5	3			1	1
D102	11	0.5	4			1	1
D102	11	0.5	1			1	1
D102	11	0.5	2			1	1
D102	11	0.5	3			1	1
D102	11	0.5	4			1	1
D102	12	0.5	1			1	1
D102	12	0.5	2			1	1
D102	12	0.5	3			1	1
D102	12	0.5	4			1	1
D102	12	0.5	1			1	1
D102	12	0.5	2			1	1
D102	12	0.5	3			1	1
D102	12	0.5	4			1	1
D102	13	0.5	1			1	1
D102	13	0.5	2			1	1
D102	13	0.5	3			1	1
D102	13	0.5	4			1	1
D102	13	0.5	1			1	1
D102	13	0.5	2			1	1
D102	13	0.5	3			1	1
D102	13	0.5	4			1	1
D102	14	0.5	1			1	1
D102	14	0.5	2			1	1
D102	14	0.5	3			1	1
D102	14	0.5	4			1	1
D102	14	0.5	1			1	1
D102	14	0.5	2			1	1
D102	14	0.5	3			1	1
D102	14	0.5	4			1	1
D103	1	0.5	1	1	-0.07	1.07	1
D103	1	0.5	2	1	-0.07	1.07	1
D103	1	0.5	3	5	-0.07	1.07	1
D103	1	0.5	4	4	-0.07	1.07	1
D103	1	0.5	1			1.07	1
D103	1	0.5	2			1.07	1
D103	1	0.5	3			1.07	1
D103	1	0.5	4			1.07	1
D103	2	0.5	1	2	-0.07	1.07	1
D103	2	0.5	2	2	-0.07	1.07	1
D103	2	0.5	3	5	-0.07	1.07	1
D103	2	0.5	4	5	-0.07	1.07	1
D103	2	0.5	1			1.07	1
D103	2	0.5	2			1.07	1
D103	2	0.5	3			1.07	1
D103	2	0.5	4			1.07	1
D103	3	0.5	1			1.07	1
D103	3	0.5	2			1.07	1
D103	3	0.5	3			1.07	1
D103	3	0.5	4			1.07	1
D103	3	0.5	1			1.07	1
D103	3	0.5	2			1.07	1
D103	3	0.5	3			1.07	1
D103	3	0.5	4			1.07	1
D103	4	0.5	1	1	-0.07	1.07	1
D103	4	0.5	2	1	-0.07	1.07	1
D103	4	0.5	3	1	-0.07	1.07	1
D103	4	0.5	4	2	-0.07	1.07	1
D103	4	0.5	1			1.07	1
D103	4	0.5	2			1.07	1
D103	4	0.5	3			1.07	1
D103	4	0.5	4			1.07	1
D103	5	0.5	1	1	0.93	1.07	1
D103	5	0.5	2	4	0.93	1.07	1
D103	5	0.5	3	5	0.93	1.07	1
D103	5	0.5	4	5	0.93	1.07	1
D103	5	0.5	1	1	-0.07	1.07	1
D103	5	0.5	2	4	-0.07	1.07	1
D103	5	0.5	3	5	-0.07	1.07	1
D103	5	0.5	4	5	-0.07	1.07	1
D103	6	0.5	1	3	-0.07	1.07	1
D103	6	0.5	2	4	-0.07	1.07	1
D103	6	0.5	3	5	-0.07	1.07	1
D103	6	0.5	4	5	-0.07	1.07	1
D103	6	0.5	1	4	-0.07	1.07	1
D103	6	0.5	2	4	-0.07	1.07	1
D103	6	0.5	3	5	-0.07	1.07	1
D103	6	0.5	4	5	-0.07	1.07	1
D103	7	0.5	1	1	-0.07	1.07	1
D103	7	0.5	2	5	-0.07	1.07	1
D103	7	0.5	3	5	-0.07	1.07	1
D103	7	0.5	4	5	-0.07	1.07	1
D103	7	0.5	1	1	-0.07	1.07	1
D103	7	0.5	2	5	-0.07	1.07	1
D103	7	0.5	3	5	-0.07	1.07	1
D103	7	0.5	4	5	-0.07	1.07	1
D103	8	0.5	1			1.07	1
D103	8	0.5	2			1.07	1
D103	8	0.5	3			1.07	1
D103	8	0.5	4			1.07	1
D103	8	0.5	1			1.07	1
D103	8	0.5	2			1.07	1
D103	8	0.5	3			1.07	1
D103	8	0.5	4			1.07	1
D103	9	0.5	1			1.07	1
D103	9	0.5	2			1.07	1
D103	9	0.5	3			1.07	1
D103	9	0.5	4			1.07	1
D103	9	0.5	1			1.07	1
D103	9	0.5	2			1.07	1
D103	9	0.5	3			1.07	1
D103	9	0.5	4			1.07	1
D103	10	0.5	1	1	-0.07	1.07	1
D103	10	0.5	2	1	-0.07	1.07	1
D103	10	0.5	3	2	-0.07	1.07	1
D103	10	0.5	4	1	-0.07	1.07	1
D103	10	0.5	1			1.07	1
D103	10	0.5	2			1.07	1
D103	10	0.5	3			1.07	1
D103	10	0.5	4			1.07	1
D103	11	0.5	1	1	-0.07	1.07	1
D103	11	0.5	2	3	-0.07	1.07	1
D103	11	0.5	3	5	-0.07	1.07	1
D103	11	0.5	4	5	-0.07	1.07	1
D103	11	0.5	1			1.07	1
D103	11	0.5	2			1.07	1
D103	11	0.5	3			1.07	1
D103	11	0.5	4			1.07	1
D103	12	0.5	1	3	-0.07	1.07	1
D103	12	0.5	2	5	-0.07	1.07	1
D103	12	0.5	3	5	-0.07	1.07	1
D103	12	0.5	4	5	-0.07	1.07	1
D103	12	0.5	1	1	-0.07	1.07	1
D103	12	0.5	2	5	-0.07	1.07	1
D103	12	0.5	3	5	-0.07	1.07	1
D103	12	0.5	4	4	-0.07	1.07	1
D103	13	0.5	1	2	-0.07	1.07	1
D103	13	0.5	2	5	-0.07	1.07	1
D103	13	0.5	3	5	-0.07	1.07	1
D103	13	0.5	4	5	-0.07	1.07	1
D103	13	0.5	1	1	-0.07	1.07	1
D103	13	0.5	2	1	-0.07	1.07	1
D103	13	0.5	3	2	-0.07	1.07	1
D103	13	0.5	4	1	-0.07	1.07	1
D103	14	0.5	1			1.07	1
D103	14	0.5	2			1.07	1
D103	14	0.5	3			1.07	1
D103	14	0.5	4			1.07	1
D103	14	0.5	1			1.07	1
D103	14	0.5	2			1.07	1
D103	14	0.5	3			1.07	1
D103	14	0.5	4			1.07	1
D104	1	-0.5	1	3	0	2	1
D104	1	-0.5	2	2	0	2	1
D104	1	-0.5	3	2	0	2	1
D104	1	-0.5	4	2	0	2	1
D104	1	-0.5	1			2	1
D104	1	-0.5	2			2	1
D104	1	-0.5	3			2	1
D104	1	-0.5	4			2	1
D104	2	-0.5	1			2	1
D104	2	-0.5	2			2	1
D104	2	-0.5	3			2	1
D104	2	-0.5	4			2	1
D104	2	-0.5	1	1	0	2	1
D104	2	-0.5	2	1	0	2	1
D104	2	-0.5	3	1	0	2	1
D104	2	-0.5	4	1	0	2	1
D104	3	-0.5	1	2	0	2	1
D104	3	-0.5	2	2	0	2	1
D104	3	-0.5	3	2	0	2	1
D104	3	-0.5	4	2	0	2	1
D104	3	-0.5	1	2	0	2	1
D104	3	-0.5	2	2	0	2	1
D104	3	-0.5	3	2	0	2	1
D104	3	-0.5	4	2	0	2	1
D104	4	-0.5	1			2	1
D104	4	-0.5	2			2	1
D104	4	-0.5	3			2	1
D104	4	-0.5	4			2	1
D104	4	-0.5	1			2	1
D104	4	-0.5	2			2	1
D104	4	-0.5	3			2	1
D104	4	-0.5	4			2	1
D104	5	-0.5	1	2	0	2	1
D104	5	-0.5	2	2	0	2	1
D104	5	-0.5	3	2	0	2	1
D104	5	-0.5	4	2	0	2	1
D104	5	-0.5	1			2	1
D104	5	-0.5	2			2	1
D104	5	-0.5	3			2	1
D104	5	-0.5	4			2	1
D104	6	-0.5	1			2	1
D104	6	-0.5	2			2	1
D104	6	-0.5	3			2	1
D104	6	-0.5	4			2	1
D104	6	-0.5	1			2	1
D104	6	-0.5	2			2	1
D104	6	-0.5	3			2	1
D104	6	-0.5	4			2	1
D104	7	-0.5	1	3	0	2	1
D104	7	-0.5	2	2	0	2	1
D104	7	-0.5	3	2	0	2	1
D104	7	-0.5	4	2	0	2	1
D104	7	-0.5	1			2	1
D104	7	-0.5	2			2	1
D104	7	-0.5	3			2	1
D104	7	-0.5	4			2	1
D104	8	-0.5	1			2	1
D104	8	-0.5	2			2	1
D104	8	-0.5	3			2	1
D104	8	-0.5	4			2	1
D104	8	-0.5	1			2	1
D104	8	-0.5	2			2	1
D104	8	-0.5	3			2	1
D104	8	-0.5	4			2	1
D104	9	-0.5	1			2	1
D104	9	-0.5	2			2	1
D104	9	-0.5	3			2	1
D104	9	-0.5	4			2	1
D104	9	-0.5	1			2	1
D104	9	-0.5	2			2	1
D104	9	-0.5	3			2	1
D104	9	-0.5	4			2	1
D104	10	-0.5	1	4	0	2	1
D104	10	-0.5	2	2	0	2	1
D104	10	-0.5	3	2	0	2	1
D104	10	-0.5	4	2	0	2	1
D104	10	-0.5	1			2	1
D104	10	-0.5	2			2	1
D104	10	-0.5	3			2	1
D104	10	-0.5	4			2	1
D104	11	-0.5	1			2
D104	11	-0.5	2			2
D104	11	-0.5	3			2
D104	11	-0.5	4			2
D104	11	-0.5	1			2
D104	11	-0.5	2			2
D104	11	-0.5	3			2
D104	11	-0.5	4			2
D104	12	-0.5	1			2	1
D104	12	-0.5	2			2	1
D104	12	-0.5	3			2	1
D104	12	-0.5	4			2	1
D104	12	-0.5	1	4	0	2	1
D104	12	-0.5	2	2	0	2	1
D104	12	-0.5	3	2	0	2	1
D104	12	-0.5	4	2	0	2	1
D104	13	-0.5	1	2	0	2	1
D104	13	-0.5	2	2	0	2	1
D104	13	-0.5	3	2	0	2	1
D104	13	-0.5	4	2	0	2	1
D104	13	-0.5	1			2	1
D104	13	-0.5	2			2	1
D104	13	-0.5	3			2	1
D104	13	-0.5	4			2	1
D104	14	-0.5	1			2	1
D104	14	-0.5	2			2	1
D104	14	-0.5	3			2	1
D104	14	-0.5	4			2	1
D104	14	-0.5	1			2	1
D104	14	-0.5	2			2	1
D104	14	-0.5	3			2	1
D104	14	-0.5	4			2	1
D105	1	0.5	1			1
D105	1	0.5	2			1
D105	1	0.5	3			1
D105	1	0.5	4			1
D105	1	0.5	1			1
D105	1	0.5	2			1
D105	1	0.5	3			1
D105	1	0.5	4			1
D105	2	0.5	1			1
D105	2	0.5	2			1
D105	2	0.5	3			1
D105	2	0.5	4			1
D105	2	0.5	1			1
D105	2	0.5	2			1
D105	2	0.5	3			1
D105	2	0.5	4			1
D105	3	0.5	1			1
D105	3	0.5	2			1
D105	3	0.5	3			1
D105	3	0.5	4			1
D105	3	0.5	1			1
D105	3	0.5	2			1
D105	3	0.5	3			1
D105	3	0.5	4			1
D105	4	0.5	1			1	1
D105	4	0.5	2			1	1
D105	4	0.5	3			1	1
D105	4	0.5	4			1	1
D105	4	0.5	1	4	0	1	1
D105	4	0.5	2	4	0	1	1
D105	4	0.5	3	4	0	1	1
D105	4	0.5	4	5	0	1	1
D105	5	0.5	1			1	1
D105	5	0.5	2			1	1
D105	5	0.5	3			1	1
D105	5	0.5	4			1	1
D105	5	0.5	1			1	1
D105	5	0.5	2			1	1
D105	5	0.5	3			1	1
D105	5	0.5	4			1	1
D105	6	0.5	1			1	1
D105	6	0.5	2			1	1
D105	6	0.5	3			1	1
D105	6	0.5	4			1	1
D105	6	0.5	1			1	1
D105	6	0.5	2			1	1
D105	6	0.5	3			1	1
D105	6	0.5	4			1	1
D105	7	0.5	1			1	1
D105	7	0.5	2			1	1
D105	7	0.5	3			1	1
D105	7	0.5	4			1	1
D105	7	0.5	1			1	1
D105	7	0.5	2			1	1
D105	7	0.5	3			1	1
D105	7	0.5	4			1	1
D105	8	0.5	1			1	1
D105	8	0.5	2			1	1
D105	8	0.5	3			1	1
D105	8	0.5	4			1	1
D105	8	0.5	1			1	1
D105	8	0.5	2			1	1
D105	8	0.5	3			1	1
D105	8	0.5	4			1	1
D105	9	0.5	1			1	1
D105	9	0.5	2			1	1
D105	9	0.5	3			1	1
D105	9	0.5	4			1	1
D105	9	0.5	1			1	1
D105	9	0.5	2			1	1
D105	9	0.5	3			1	1
D105	9	0.5	4			1	1
D105	10	0.5	1			1	1
D105	10	0.5	2			1	1
D105	10	0.5	3			1	1
D105	10	0.5	4			1	1
D105	10	0.5	1	2	0	1	1
D105	10	0.5	2	5	0	1	1
D105	10	0.5	3	4	0	1	1
D105	10	0.5	4	5	0	1	1
D105	11	0.5	1			1
D105	11	0.5	2			1
D105	11	0.5	3			1
D105	11	0.5	4			1
D105	11	0.5	1			1
D105	11	0.5	2			1
D105	11	0.5	3			1
D105	11	0.5	4			1
D105	12	0.5	1			1
D105	12	0.5	2			1
D105	12	0.5	3			1
D105	12	0.5	4			1
D105	12	0.5	1			1
D105	12	0.5	2			1
D105	12	0.5	3			1
D105	12	0.5	4			1
D105	13	0.5	1			1	1
D105	13	0.5	2			1	1
D105	13	0.5	3			1	1
D105	13	0.5	4			1	1
D105	13	0.5	1			1	1
D105	13	0.5	2			1	1
D105	13	0.5	3			1	1
D105	13	0.5	4			1	1
D105	14	0.5	1			1
D105	14	0.5	2			1
D105	14	0.5	3			1
D105	14	0.5	4			1
D105	14	0.5	1			1
D105	14	0.5	2			1
D105	14	0.5	3			1
D105	14	0.5	4			1
D106	1	0.5	1			1	1
D106	1	0.5	2			1	1
D106	1	0.5	3			1	1
D106	1	0.5	4			1	1
D106	1	0.5	1			1	1
D106	1	0.5	2			1	1
D106	1	0.5	3			1	1
D106	1	0.5	4			1	1
D106	2	0.5	1			1	1
D106	2	0.5	2			1	1
D106	2	0.5	3			1	1
D106	2	0.5	4			1	1
D106	2	0.5	1			1	1
D106	2	0.5	2			1	1
D106	2	0.5	3			1	1
D106	2	0.5	4			1	1
D106	3	0.5	1	1	0	1	1
D106	3	0.5	2	3	0	1	1
D106	3	0.5	3	1	0	1	1
D106	3	0.5	4	3	0	1	1
D106	3	0.5	1			1	1
D106	3	0.5	2			1	1
D106	3	0.5	3			1	1
D106	3	0.5	4			1	1
D106	4	0.5	1			1	1
D106	4	0.5	2			1	1
D106	4	0.5	3			1	1
D106	4	0.5	4			1	1
D106	4	0.5	1			1	1
D106	4	0.5	2			1	1
D106	4	0.5	3			1	1
D106	4	0.5	4			1	1
D106	5	0.5	1			1
D106	5	0.5	2			1
D106	5	0.5	3			1
D106	5	0.5	4			1
D106	5	0.5	1			1
D106	5	0.5	2			1
D106	5	0.5	3			1
D106	5	0.5	4			1
D106	6	0.5	1			1
D106	6	0.5	2			1
D106	6	0.5	3			1
D106	6	0.5	4			1
D106	6	0.5	1			1
D106	6	0.5	2			1
D106	6	0.5	3			1
D106	6	0.5	4			1
D106	7	0.5	1			1	1
D106	7	0.5	2			1	1
D106	7	0.5	3			1	1
D106	7	0.5	4			1	1
D106	7	0.5	1			1	1
D106	7	0.5	2			1	1
D106	7	0.5	3			1	1
D106	7	0.5	4			1	1
D106	8	0.5	1			1	1
D106	8	0.5	2			1	1
D106	8	0.5	3			1	1
D106	8	0.5	4			1	1
D106	8	0.5	1			1	1
D106	8	0.5	2			1	1
D106	8	0.5	3			1	1
D106	8	0.5	4			1	1
D106	9	0.5	1	3	0	1	1
D106	9	0.5	2	1	0	1	1
D106	9	0.5	3	1	0	1	1
D106	9	0.5	4	1	0	1	1
D106	9	0.5	1			1	1
D106	9	0.5	2			1	1
D106	9	0.5	3			1	1
D106	9	0.5	4			1	1
D106	10	0.5	1			1	1
D106	10	0.5	2			1	1
D106	10	0.5	3			1	1
D106	10	0.5	4			1	1
D106	10	0.5	1			1	1
D106	10	0.5	2			1	1
D106	10	0.5	3			1	1
D106	10	0.5	4			1	1
D106	11	0.5	1	3	0	1	1
D106	11	0.5	2	5	0	1	1
D106	11	0.5	3	5	0	1	1
D106	11	0.5	4	5	0	1	1
D106	11	0.5	1			1	1
D106	11	0.5	2			1	1
D106	11	0.5	3			1	1
D106	11	0.5	4			1	1
D106	12	0.5	1			1	1
D106	12	0.5	2			1	1
D106	12	0.5	3			1	1
D106	12	0.5	4			1	1
D106	12	0.5	1			1	1
D106	12	0.5	2			1	1
D106	12	0.5	3			1	1
D106	12	0.5	4			1	1
D106	13	0.5	1			1	1
D106	13	0.5	2			1	1
D106	13	0.5	3			1	1
D106	13	0.5	4			1	1
D106	13	0.5	1			1	1
D106	13	0.5	2			1	1
D106	13	0.5	3			1	1
D106	13	0.5	4			1	1
D106	14	0.5	1			1	1
D106	14	0.5	2			1	1
D106	14	0.5	3			1	1
D106	14	0.5	4			1	1
D106	14	0.5	1			1	1
D106	14	0.5	2			1	1
D106	14	0.5	3			1	1
D106	14	0.5	4			1	1
D107	1	-0.5	1			1.67	1
D107	1	-0.5	2			1.67	1
D107	1	-0.5	3			1.67	1
D107	1	-0.5	4			1.67	1
D107	1	-0.5	1	2	0.33	1.67	1
D107	1	-0.5	2	2	0.33	1.67	1
D107	1	-0.5	3	2	0.33	1.67	1
D107	1	-0.5	4	2	0.33	1.67	1
D107	2	-0.5	1			1.67	1
D107	2	-0.5	2			1.67	1
D107	2	-0.5	3			1.67	1
D107	2	-0.5	4			1.67	1
D107	2	-0.5	1			1.67	1
D107	2	-0.5	2			1.67	1
D107	2	-0.5	3			1.67	1
D107	2	-0.5	4			1.67	1
D107	3	-0.5	1	2	-0.67	1.67	1
D107	3	-0.5	2	4	-0.67	1.67	1
D107	3	-0.5	3	4	-0.67	1.67	1
D107	3	-0.5	4	2	-0.67	1.67	1
D107	3	-0.5	1			1.67	1
D107	3	-0.5	2			1.67	1
D107	3	-0.5	3			1.67	1
D107	3	-0.5	4			1.67	1
D107	4	-0.5	1			1.67	1
D107	4	-0.5	2			1.67	1
D107	4	-0.5	3			1.67	1
D107	4	-0.5	4			1.67	1
D107	4	-0.5	1			1.67	1
D107	4	-0.5	2			1.67	1
D107	4	-0.5	3			1.67	1
D107	4	-0.5	4			1.67	1
D107	5	-0.5	1			1.67	1
D107	5	-0.5	2			1.67	1
D107	5	-0.5	3			1.67	1
D107	5	-0.5	4			1.67	1
D107	5	-0.5	1			1.67	1
D107	5	-0.5	2			1.67	1
D107	5	-0.5	3			1.67	1
D107	5	-0.5	4			1.67	1
D107	6	-0.5	1			1.67
D107	6	-0.5	2			1.67
D107	6	-0.5	3			1.67
D107	6	-0.5	4			1.67
D107	6	-0.5	1			1.67
D107	6	-0.5	2			1.67
D107	6	-0.5	3			1.67
D107	6	-0.5	4			1.67
D107	7	-0.5	1			1.67	1
D107	7	-0.5	2			1.67	1
D107	7	-0.5	3			1.67	1
D107	7	-0.5	4			1.67	1
D107	7	-0.5	1			1.67	1
D107	7	-0.5	2			1.67	1
D107	7	-0.5	3			1.67	1
D107	7	-0.5	4			1.67	1
D107	8	-0.5	1			1.67	1
D107	8	-0.5	2			1.67	1
D107	8	-0.5	3			1.67	1
D107	8	-0.5	4			1.67	1
D107	8	-0.5	1			1.67	1
D107	8	-0.5	2			1.67	1
D107	8	-0.5	3			1.67	1
D107	8	-0.5	4			1.67	1
D107	9	-0.5	1			1.67	1
D107	9	-0.5	2			1.67	1
D107	9	-0.5	3			1.67	1
D107	9	-0.5	4			1.67	1
D107	9	-0.5	1			1.67	1
D107	9	-0.5	2			1.67	1
D107	9	-0.5	3			1.67	1
D107	9	-0.5	4			1.67	1
D107	10	-0.5	1			1.67	1
D107	10	-0.5	2			1.67	1
D107	10	-0.5	3			1.67	1
D107	10	-0.5	4			1.67	1
D107	10	-0.5	1	2	0.33	1.67	1
D107	10	-0.5	2	2	0.33	1.67	1
D107	10	-0.5	3	2	0.33	1.67	1
D107	10	-0.5	4	2	0.33	1.67	1
D107	11	-0.5	1			1.67
D107	11	-0.5	2			1.67
D107	11	-0.5	3			1.67
D107	11	-0.5	4			1.67
D107	11	-0.5	1			1.67
D107	11	-0.5	2			1.67
D107	11	-0.5	3			1.67
D107	11	-0.5	4			1.67
D107	12	-0.5	1			1.67
D107	12	-0.5	2			1.67
D107	12	-0.5	3			1.67
D107	12	-0.5	4			1.67
D107	12	-0.5	1			1.67
D107	12	-0.5	2			1.67
D107	12	-0.5	3			1.67
D107	12	-0.5	4			1.67
D107	13	-0.5	1			1.67
D107	13	-0.5	2			1.67
D107	13	-0.5	3			1.67
D107	13	-0.5	4			1.67
D107	13	-0.5	1			1.67
D107	13	-0.5	2			1.67
D107	13	-0.5	3			1.67
D107	13	-0.5	4			1.67
D107	14	-0.5	1			1.67
D107	14	-0.5	2			1.67
D107	14	-0.5	3			1.67
D107	14	-0.5	4			1.67
D107	14	-0.5	1			1.67
D107	14	-0.5	2			1.67
D107	14	-0.5	3			1.67
D107	14	-0.5	4			1.67
D108	1	0.5	1	1	-0.5	1.5	1
D108	1	0.5	2	4	-0.5	1.5	1
D108	1	0.5	3	1	-0.5	1.5	1
D108	1	0.5	4	1	-0.5	1.5	1
D108	1	0.5	1			1.5	1
D108	1	0.5	2			1.5	1
D108	1	0.5	3			1.5	1
D108	1	0.5	4			1.5	1
D108	2	0.5	1			1.5	1
D108	2	0.5	2			1.5	1
D108	2	0.5	3			1.5	1
D108	2	0.5	4			1.5	1
D108	2	0.5	1			1.5	1
D108	2	0.5	2			1.5	1
D108	2	0.5	3			1.5	1
D108	2	0.5	4			1.5	1
D108	3	0.5	1	1	-0.5	1.5	1
D108	3	0.5	2	5	-0.5	1.5	1
D108	3	0.5	3	1	-0.5	1.5	1
D108	3	0.5	4	1	-0.5	1.5	1
D108	3	0.5	1			1.5	1
D108	3	0.5	2			1.5	1
D108	3	0.5	3			1.5	1
D108	3	0.5	4			1.5	1
D108	4	0.5	1			1.5	1
D108	4	0.5	2			1.5	1
D108	4	0.5	3			1.5	1
D108	4	0.5	4			1.5	1
D108	4	0.5	1			1.5	1
D108	4	0.5	2			1.5	1
D108	4	0.5	3			1.5	1
D108	4	0.5	4			1.5	1
D108	5	0.5	1	1	0.5	1.5	1
D108	5	0.5	2	3	0.5	1.5	1
D108	5	0.5	3	1	0.5	1.5	1
D108	5	0.5	4	1	0.5	1.5	1
D108	5	0.5	1			1.5	1
D108	5	0.5	2			1.5	1
D108	5	0.5	3			1.5	1
D108	5	0.5	4			1.5	1
D108	6	0.5	1			1.5	1
D108	6	0.5	2			1.5	1
D108	6	0.5	3			1.5	1
D108	6	0.5	4			1.5	1
D108	6	0.5	1			1.5	1
D108	6	0.5	2			1.5	1
D108	6	0.5	3			1.5	1
D108	6	0.5	4			1.5	1
D108	7	0.5	1			1.5	1
D108	7	0.5	2			1.5	1
D108	7	0.5	3			1.5	1
D108	7	0.5	4			1.5	1
D108	7	0.5	1			1.5	1
D108	7	0.5	2			1.5	1
D108	7	0.5	3			1.5	1
D108	7	0.5	4			1.5	1
D108	8	0.5	1			1.5	1
D108	8	0.5	2			1.5	1
D108	8	0.5	3			1.5	1
D108	8	0.5	4			1.5	1
D108	8	0.5	1			1.5	1
D108	8	0.5	2			1.5	1
D108	8	0.5	3			1.5	1
D108	8	0.5	4			1.5	1
D108	9	0.5	1			1.5	1
D108	9	0.5	2			1.5	1
D108	9	0.5	3			1.5	1
D108	9	0.5	4			1.5	1
D108	9	0.5	1			1.5	1
D108	9	0.5	2			1.5	1
D108	9	0.5	3			1.5	1
D108	9	0.5	4			1.5	1
D108	10	0.5	1			1.5	1
D108	10	0.5	2			1.5	1
D108	10	0.5	3			1.5	1
D108	10	0.5	4			1.5	1
D108	10	0.5	1			1.5	1
D108	10	0.5	2			1.5	1
D108	10	0.5	3			1.5	1
D108	10	0.5	4			1.5	1
D108	11	0.5	1			1.5	1
D108	11	0.5	2			1.5	1
D108	11	0.5	3			1.5	1
D108	11	0.5	4			1.5	1
D108	11	0.5	1			1.5	1
D108	11	0.5	2			1.5	1
D108	11	0.5	3			1.5	1
D108	11	0.5	4			1.5	1
D108	12	0.5	1			1.5	1
D108	12	0.5	2			1.5	1
D108	12	0.5	3			1.5	1
D108	12	0.5	4			1.5	1
D108	12	0.5	1			1.5	1
D108	12	0.5	2			1.5	1
D108	12	0.5	3			1.5	1
D108	12	0.5	4			1.5	1
D108	13	0.5	1			1.5	1
D108	13	0.5	2			1.5	1
D108	13	0.5	3			1.5	1
D108	13	0.5	4			1.5	1
D108	13	0.5	1			1.5	1
D108	13	0.5	2			1.5	1
D108	13	0.5	3			1.5	1
D108	13	0.5	4			1.5	1
D108	14	0.5	1	1	0.5	1.5	1
D108	14	0.5	2	2	0.5	1.5	1
D108	14	0.5	3	1	0.5	1.5	1
D108	14	0.5	4	1	0.5	1.5	1
D108	14	0.5	1			1.5	1
D108	14	0.5	2			1.5	1
D108	14	0.5	3			1.5	1
D108	14	0.5	4			1.5	1
D109	1	0.5	1			1	1
D109	1	0.5	2			1	1
D109	1	0.5	3			1	1
D109	1	0.5	4			1	1
D109	1	0.5	1			1	1
D109	1	0.5	2			1	1
D109	1	0.5	3			1	1
D109	1	0.5	4			1	1
D109	2	0.5	1			1	1
D109	2	0.5	2			1	1
D109	2	0.5	3			1	1
D109	2	0.5	4			1	1
D109	2	0.5	1			1	1
D109	2	0.5	2			1	1
D109	2	0.5	3			1	1
D109	2	0.5	4			1	1
D109	3	0.5	1			1	1
D109	3	0.5	2			1	1
D109	3	0.5	3			1	1
D109	3	0.5	4			1	1
D109	3	0.5	1			1	1
D109	3	0.5	2			1	1
D109	3	0.5	3			1	1
D109	3	0.5	4			1	1
D109	4	0.5	1			1	1
D109	4	0.5	2			1	1
D109	4	0.5	3			1	1
D109	4	0.5	4			1	1
D109	4	0.5	1			1	1
D109	4	0.5	2			1	1
D109	4	0.5	3			1	1
D109	4	0.5	4			1	1
D109	5	0.5	1			1	1
D109	5	0.5	2			1	1
D109	5	0.5	3			1	1
D109	5	0.5	4			1	1
D109	5	0.5	1			1	1
D109	5	0.5	2			1	1
D109	5	0.5	3			1	1
D109	5	0.5	4			1	1
D109	6	0.5	1			1	1
D109	6	0.5	2			1	1
D109	6	0.5	3			1	1
D109	6	0.5	4			1	1
D109	6	0.5	1			1	1
D109	6	0.5	2			1	1
D109	6	0.5	3			1	1
D109	6	0.5	4			1	1
D109	7	0.5	1			1
D109	7	0.5	2			1
D109	7	0.5	3			1
D109	7	0.5	4			1
D109	7	0.5	1			1
D109	7	0.5	2			1
D109	7	0.5	3			1
D109	7	0.5	4			1
D109	8	0.5	1			1	1
D109	8	0.5	2			1	1
D109	8	0.5	3			1	1
D109	8	0.5	4			1	1
D109	8	0.5	1			1	1
D109	8	0.5	2			1	1
D109	8	0.5	3			1	1
D109	8	0.5	4			1	1
D109	9	0.5	1			1	1
D109	9	0.5	2			1	1
D109	9	0.5	3			1	1
D109	9	0.5	4			1	1
D109	9	0.5	1			1	1
D109	9	0.5	2			1	1
D109	9	0.5	3			1	1
D109	9	0.5	4			1	1
D109	10	0.5	1			1	1
D109	10	0.5	2			1	1
D109	10	0.5	3			1	1
D109	10	0.5	4			1	1
D109	10	0.5	1			1	1
D109	10	0.5	2			1	1
D109	10	0.5	3			1	1
D109	10	0.5	4			1	1
D109	11	0.5	1			1	1
D109	11	0.5	2			1	1
D109	11	0.5	3			1	1
D109	11	0.5	4			1	1
D109	11	0.5	1	3	0	1	1
D109	11	0.5	2	4	0	1	1
D109	11	0.5	3	4	0	1	1
D109	11	0.5	4	5	0	1	1
D109	12	0.5	1			1	1
D109	12	0.5	2			1	1
D109	12	0.5	3			1	1
D109	12	0.5	4			1	1
D109	12	0.5	1			1	1
D109	12	0.5	2			1	1
D109	12	0.5	3			1	1
D109	12	0.5	4			1	1
D109	13	0.5	1			1	1
D109	13	0.5	2			1	1
D109	13	0.5	3			1	1
D109	13	0.5	4			1	1
D109	13	0.5	1			1	1
D109	13	0.5	2			1	1
D109	13	0.5	3			1	1
D109	13	0.5	4			1	1
D109	14	0.5	1			1	1
D109	14	0.5	2			1	1
D109	14	0.5	3			1	1
D109	14	0.5	4			1	1
D109	14	0.5	1			1	1
D109	14	0.5	2			1	1
D109	14	0.5	3			1	1
D109	14	0.5	4			1	1
D11	1	-0.5	1	3	-0.42	1.42	1
D11	1	-0.5	2	2	-0.42	1.42	1
D11	1	-0.5	3	4	-0.42	1.42	1
D11	1	-0.5	4	5	-0.42	1.42	1
D11	1	-0.5	1	2	-0.42	1.42	1
D11	1	-0.5	2	2	-0.42	1.42	1
D11	1	-0.5	3	4	-0.42	1.42	1
D11	1	-0.5	4	5	-0.42	1.42	1
D11	2	-0.5	1	3	-0.42	1.42	1
D11	2	-0.5	2	4	-0.42	1.42	1
D11	2	-0.5	3	3	-0.42	1.42	1
D11	2	-0.5	4	4	-0.42	1.42	1
D11	2	-0.5	1			1.42	1
D11	2	-0.5	2			1.42	1
D11	2	-0.5	3			1.42	1
D11	2	-0.5	4			1.42	1
D11	3	-0.5	1			1.42	1
D11	3	-0.5	2			1.42	1
D11	3	-0.5	3			1.42	1
D11	3	-0.5	4			1.42	1
D11	3	-0.5	1			1.42	1
D11	3	-0.5	2			1.42	1
D11	3	-0.5	3			1.42	1
D11	3	-0.5	4			1.42	1
D11	4	-0.5	1			1.42	1
D11	4	-0.5	2			1.42	1
D11	4	-0.5	3			1.42	1
D11	4	-0.5	4			1.42	1
D11	4	-0.5	1	2	0.58	1.42	1
D11	4	-0.5	2	2	0.58	1.42	1
D11	4	-0.5	3	2	0.58	1.42	1
D11	4	-0.5	4	5	0.58	1.42	1
D11	5	-0.5	1			1.42	1
D11	5	-0.5	2			1.42	1
D11	5	-0.5	3			1.42	1
D11	5	-0.5	4			1.42	1
D11	5	-0.5	1			1.42	1
D11	5	-0.5	2			1.42	1
D11	5	-0.5	3			1.42	1
D11	5	-0.5	4			1.42	1
D11	6	-0.5	1	2	1.58	1.42	1
D11	6	-0.5	2	4	1.58	1.42	1
D11	6	-0.5	3	4	1.58	1.42	1
D11	6	-0.5	4	5	1.58	1.42	1
D11	6	-0.5	1	1	-0.42	1.42	1
D11	6	-0.5	2	4	-0.42	1.42	1
D11	6	-0.5	3	4	-0.42	1.42	1
D11	6	-0.5	4	5	-0.42	1.42	1
D11	7	-0.5	1			1.42
D11	7	-0.5	2			1.42
D11	7	-0.5	3			1.42
D11	7	-0.5	4			1.42
D11	7	-0.5	1			1.42
D11	7	-0.5	2			1.42
D11	7	-0.5	3			1.42
D11	7	-0.5	4			1.42
D11	8	-0.5	1			1.42	1
D11	8	-0.5	2			1.42	1
D11	8	-0.5	3			1.42	1
D11	8	-0.5	4			1.42	1
D11	8	-0.5	1	1	0.58	1.42	1
D11	8	-0.5	2	3	0.58	1.42	1
D11	8	-0.5	3	3	0.58	1.42	1
D11	8	-0.5	4	2	0.58	1.42	1
D11	9	-0.5	1			1.42	1
D11	9	-0.5	2			1.42	1
D11	9	-0.5	3			1.42	1
D11	9	-0.5	4			1.42	1
D11	9	-0.5	1			1.42	1
D11	9	-0.5	2			1.42	1
D11	9	-0.5	3			1.42	1
D11	9	-0.5	4			1.42	1
D11	10	-0.5	1	1	0.58	1.42	1
D11	10	-0.5	2	3	0.58	1.42	1
D11	10	-0.5	3	3	0.58	1.42	1
D11	10	-0.5	4	2	0.58	1.42	1
D11	10	-0.5	1			1.42	1
D11	10	-0.5	2			1.42	1
D11	10	-0.5	3			1.42	1
D11	10	-0.5	4			1.42	1
D11	11	-0.5	1	1	-0.42	1.42	1
D11	11	-0.5	2	2	-0.42	1.42	1
D11	11	-0.5	3	3	-0.42	1.42	1
D11	11	-0.5	4	1	-0.42	1.42	1
D11	11	-0.5	1			1.42	1
D11	11	-0.5	2			1.42	1
D11	11	-0.5	3			1.42	1
D11	11	-0.5	4			1.42	1
D11	12	-0.5	1			1.42
D11	12	-0.5	2			1.42
D11	12	-0.5	3			1.42
D11	12	-0.5	4			1.42
D11	12	-0.5	1			1.42
D11	12	-0.5	2			1.42
D11	12	-0.5	3			1.42
D11	12	-0.5	4			1.42
D11	13	-0.5	1			1.42	1
D11	13	-0.5	2			1.42	1
D11	13	-0.5	3			1.42	1
D11	13	-0.5	4			1.42	1
D11	13	-0.5	1	2	-0.42	1.42	1
D11	13	-0.5	2	3	-0.42	1.42	1
D11	13	-0.5	3	4	-0.42	1.42	1
D11	13	-0.5	4	4	-0.42	1.42	1
D11	14	-0.5	1	2	-0.42	1.42	1
D11	14	-0.5	2	4	-0.42	1.42	1
D11	14	-0.5	3	4	-0.42	1.42	1
D11	14	-0.5	4	4	-0.42	1.42	1
D11	14	-0.5	1	2	-0.42	1.42	1
D11	14	-0.5	2	4	-0.42	1.42	1
D11	14	-0.5	3	4	-0.42	1.42	1
D11	14	-0.5	4	4	-0.42	1.42	1
D110	1	0.5	1	2	0.67	1.33	1
D110	1	0.5	2	2	0.67	1.33	1
D110	1	0.5	3	2	0.67	1.33	1
D110	1	0.5	4	2	0.67	1.33	1
D110	1	0.5	1			1.33	1
D110	1	0.5	2			1.33	1
D110	1	0.5	3			1.33	1
D110	1	0.5	4			1.33	1
D110	2	0.5	1			1.33	1
D110	2	0.5	2			1.33	1
D110	2	0.5	3			1.33	1
D110	2	0.5	4			1.33	1
D110	2	0.5	1			1.33	1
D110	2	0.5	2			1.33	1
D110	2	0.5	3			1.33	1
D110	2	0.5	4			1.33	1
D110	3	0.5	1			1.33	1
D110	3	0.5	2			1.33	1
D110	3	0.5	3			1.33	1
D110	3	0.5	4			1.33	1
D110	3	0.5	1			1.33	1
D110	3	0.5	2			1.33	1
D110	3	0.5	3			1.33	1
D110	3	0.5	4			1.33	1
D110	4	0.5	1			1.33	1
D110	4	0.5	2			1.33	1
D110	4	0.5	3			1.33	1
D110	4	0.5	4			1.33	1
D110	4	0.5	1			1.33	1
D110	4	0.5	2			1.33	1
D110	4	0.5	3			1.33	1
D110	4	0.5	4			1.33	1
D110	5	0.5	1			1.33	1
D110	5	0.5	2			1.33	1
D110	5	0.5	3			1.33	1
D110	5	0.5	4			1.33	1
D110	5	0.5	1			1.33	1
D110	5	0.5	2			1.33	1
D110	5	0.5	3			1.33	1
D110	5	0.5	4			1.33	1
D110	6	0.5	1			1.33	1
D110	6	0.5	2			1.33	1
D110	6	0.5	3			1.33	1
D110	6	0.5	4			1.33	1
D110	6	0.5	1			1.33	1
D110	6	0.5	2			1.33	1
D110	6	0.5	3			1.33	1
D110	6	0.5	4			1.33	1
D110	7	0.5	1			1.33
D110	7	0.5	2			1.33
D110	7	0.5	3			1.33
D110	7	0.5	4			1.33
D110	7	0.5	1			1.33
D110	7	0.5	2			1.33
D110	7	0.5	3			1.33
D110	7	0.5	4			1.33
D110	8	0.5	1			1.33
D110	8	0.5	2			1.33
D110	8	0.5	3			1.33
D110	8	0.5	4			1.33
D110	8	0.5	1			1.33
D110	8	0.5	2			1.33
D110	8	0.5	3			1.33
D110	8	0.5	4			1.33
D110	9	0.5	1	4	-0.33	1.33	1
D110	9	0.5	2	2	-0.33	1.33	1
D110	9	0.5	3	3	-0.33	1.33	1
D110	9	0.5	4	3	-0.33	1.33	1
D110	9	0.5	1			1.33	1
D110	9	0.5	2			1.33	1
D110	9	0.5	3			1.33	1
D110	9	0.5	4			1.33	1
D110	10	0.5	1			1.33	1
D110	10	0.5	2			1.33	1
D110	10	0.5	3			1.33	1
D110	10	0.5	4			1.33	1
D110	10	0.5	1			1.33	1
D110	10	0.5	2			1.33	1
D110	10	0.5	3			1.33	1
D110	10	0.5	4			1.33	1
D110	11	0.5	1	3	-0.33	1.33	1
D110	11	0.5	2	2	-0.33	1.33	1
D110	11	0.5	3	2	-0.33	1.33	1
D110	11	0.5	4	2	-0.33	1.33	1
D110	11	0.5	1			1.33	1
D110	11	0.5	2			1.33	1
D110	11	0.5	3			1.33	1
D110	11	0.5	4			1.33	1
D110	12	0.5	1			1.33
D110	12	0.5	2			1.33
D110	12	0.5	3			1.33
D110	12	0.5	4			1.33
D110	12	0.5	1			1.33
D110	12	0.5	2			1.33
D110	12	0.5	3			1.33
D110	12	0.5	4			1.33
D110	13	0.5	1			1.33
D110	13	0.5	2			1.33
D110	13	0.5	3			1.33
D110	13	0.5	4			1.33
D110	13	0.5	1			1.33
D110	13	0.5	2			1.33
D110	13	0.5	3			1.33
D110	13	0.5	4			1.33
D110	14	0.5	1			1.33
D110	14	0.5	2			1.33
D110	14	0.5	3			1.33
D110	14	0.5	4			1.33
D110	14	0.5	1			1.33
D110	14	0.5	2			1.33
D110	14	0.5	3			1.33
D110	14	0.5	4			1.33
D111	1	0.5	1	1	0	2	1
D111	1	0.5	2	4	0	2	1
D111	1	0.5	3	4	0	2	1
D111	1	0.5	4	1	0	2	1
D111	1	0.5	1			2	1
D111	1	0.5	2			2	1
D111	1	0.5	3			2	1
D111	1	0.5	4			2	1
D111	2	0.5	1	1	0	2	1
D111	2	0.5	2	1	0	2	1
D111	2	0.5	3	4	0	2	1
D111	2	0.5	4	1	0	2	1
D111	2	0.5	1			2	1
D111	2	0.5	2			2	1
D111	2	0.5	3			2	1
D111	2	0.5	4			2	1
D111	3	0.5	1			2	1
D111	3	0.5	2			2	1
D111	3	0.5	3			2	1
D111	3	0.5	4			2	1
D111	3	0.5	1			2	1
D111	3	0.5	2			2	1
D111	3	0.5	3			2	1
D111	3	0.5	4			2	1
D111	4	0.5	1	1	1	2	1
D111	4	0.5	2	4	1	2	1
D111	4	0.5	3	3	1	2	1
D111	4	0.5	4	1	1	2	1
D111	4	0.5	1	1	-1	2	1
D111	4	0.5	2	2	-1	2	1
D111	4	0.5	3	2	-1	2	1
D111	4	0.5	4	3	-1	2	1
D111	5	0.5	1			2	1
D111	5	0.5	2			2	1
D111	5	0.5	3			2	1
D111	5	0.5	4			2	1
D111	5	0.5	1	4	-1	2	1
D111	5	0.5	2	5	-1	2	1
D111	5	0.5	3	5	-1	2	1
D111	5	0.5	4	5	-1	2	1
D111	6	0.5	1			2	1
D111	6	0.5	2			2	1
D111	6	0.5	3			2	1
D111	6	0.5	4			2	1
D111	6	0.5	1			2	1
D111	6	0.5	2			2	1
D111	6	0.5	3			2	1
D111	6	0.5	4			2	1
D111	7	0.5	1			2	1
D111	7	0.5	2			2	1
D111	7	0.5	3			2	1
D111	7	0.5	4			2	1
D111	7	0.5	1	4	-1	2	1
D111	7	0.5	2	4	-1	2	1
D111	7	0.5	3	5	-1	2	1
D111	7	0.5	4	5	-1	2	1
D111	8	0.5	1	1	0	2	1
D111	8	0.5	2	3	0	2	1
D111	8	0.5	3	4	0	2	1
D111	8	0.5	4	3	0	2	1
D111	8	0.5	1			2	1
D111	8	0.5	2			2	1
D111	8	0.5	3			2	1
D111	8	0.5	4			2	1
D111	9	0.5	1	1	0	2	1
D111	9	0.5	2	2	0	2	1
D111	9	0.5	3	2	0	2	1
D111	9	0.5	4	5	0	2	1
D111	9	0.5	1			2	1
D111	9	0.5	2			2	1
D111	9	0.5	3			2	1
D111	9	0.5	4			2	1
D111	10	0.5	1	1	1	2	1
D111	10	0.5	2	1	1	2	1
D111	10	0.5	3	4	1	2	1
D111	10	0.5	4	2	1	2	1
D111	10	0.5	1	4	1	2	1
D111	10	0.5	2	2	1	2	1
D111	10	0.5	3	2	1	2	1
D111	10	0.5	4	2	1	2	1
D111	11	0.5	1			2	1
D111	11	0.5	2			2	1
D111	11	0.5	3			2	1
D111	11	0.5	4			2	1
D111	11	0.5	1			2	1
D111	11	0.5	2			2	1
D111	11	0.5	3			2	1
D111	11	0.5	4			2	1
D111	12	0.5	1			2
D111	12	0.5	2			2
D111	12	0.5	3			2
D111	12	0.5	4			2
D111	12	0.5	1			2
D111	12	0.5	2			2
D111	12	0.5	3			2
D111	12	0.5	4			2
D111	13	0.5	1			2	1
D111	13	0.5	2			2	1
D111	13	0.5	3			2	1
D111	13	0.5	4			2	1
D111	13	0.5	1	4	0	2	1
D111	13	0.5	2	3	0	2	1
D111	13	0.5	3	3	0	2	1
D111	13	0.5	4	3	0	2	1
D111	14	0.5	1			2	1
D111	14	0.5	2			2	1
D111	14	0.5	3			2	1
D111	14	0.5	4			2	1
D111	14	0.5	1			2	1
D111	14	0.5	2			2	1
D111	14	0.5	3			2	1
D111	14	0.5	4			2	1
D112	1	-0.5	1			3.2	1
D112	1	-0.5	2			3.2	1
D112	1	-0.5	3			3.2	1
D112	1	-0.5	4			3.2	1
D112	1	-0.5	1			3.2	1
D112	1	-0.5	2			3.2	1
D112	1	-0.5	3			3.2	1
D112	1	-0.5	4			3.2	1
D112	2	-0.5	1			3.2	1
D112	2	-0.5	2			3.2	1
D112	2	-0.5	3			3.2	1
D112	2	-0.5	4			3.2	1
D112	2	-0.5	1			3.2	1
D112	2	-0.5	2			3.2	1
D112	2	-0.5	3			3.2	1
D112	2	-0.5	4			3.2	1
D112	3	-0.5	1			3.2	1
D112	3	-0.5	2			3.2	1
D112	3	-0.5	3			3.2	1
D112	3	-0.5	4			3.2	1
D112	3	-0.5	1	2	-0.2	3.2	1
D112	3	-0.5	2	2	-0.2	3.2	1
D112	3	-0.5	3	2	-0.2	3.2	1
D112	3	-0.5	4	2	-0.2	3.2	1
D112	4	-0.5	1	2	-1.2	3.2	1
D112	4	-0.5	2	3	-1.2	3.2	1
D112	4	-0.5	3	2	-1.2	3.2	1
D112	4	-0.5	4	4	-1.2	3.2	1
D112	4	-0.5	1			3.2	1
D112	4	-0.5	2			3.2	1
D112	4	-0.5	3			3.2	1
D112	4	-0.5	4			3.2	1
D112	5	-0.5	1			3.2	1
D112	5	-0.5	2			3.2	1
D112	5	-0.5	3			3.2	1
D112	5	-0.5	4			3.2	1
D112	5	-0.5	1			3.2	1
D112	5	-0.5	2			3.2	1
D112	5	-0.5	3			3.2	1
D112	5	-0.5	4			3.2	1
D112	6	-0.5	1	3	-0.2	3.2	1
D112	6	-0.5	2	2	-0.2	3.2	1
D112	6	-0.5	3	2	-0.2	3.2	1
D112	6	-0.5	4	4	-0.2	3.2	1
D112	6	-0.5	1			3.2	1
D112	6	-0.5	2			3.2	1
D112	6	-0.5	3			3.2	1
D112	6	-0.5	4			3.2	1
D112	7	-0.5	1	4	-0.2	3.2	1
D112	7	-0.5	2	4	-0.2	3.2	1
D112	7	-0.5	3	5	-0.2	3.2	1
D112	7	-0.5	4	4	-0.2	3.2	1
D112	7	-0.5	1			3.2	1
D112	7	-0.5	2			3.2	1
D112	7	-0.5	3			3.2	1
D112	7	-0.5	4			3.2	1
D112	8	-0.5	1	5	1.8	3.2	1
D112	8	-0.5	2	5	1.8	3.2	1
D112	8	-0.5	3	3	1.8	3.2	1
D112	8	-0.5	4	3	1.8	3.2	1
D112	8	-0.5	1			3.2	1
D112	8	-0.5	2			3.2	1
D112	8	-0.5	3			3.2	1
D112	8	-0.5	4			3.2	1
D112	9	-0.5	1			3.2	1
D112	9	-0.5	2			3.2	1
D112	9	-0.5	3			3.2	1
D112	9	-0.5	4			3.2	1
D112	9	-0.5	1			3.2	1
D112	9	-0.5	2			3.2	1
D112	9	-0.5	3			3.2	1
D112	9	-0.5	4			3.2	1
D112	10	-0.5	1			3.2	1
D112	10	-0.5	2			3.2	1
D112	10	-0.5	3			3.2	1
D112	10	-0.5	4			3.2	1
D112	10	-0.5	1			3.2	1
D112	10	-0.5	2			3.2	1
D112	10	-0.5	3			3.2	1
D112	10	-0.5	4			3.2	1
D112	11	-0.5	1			3.2	1
D112	11	-0.5	2			3.2	1
D112	11	-0.5	3			3.2	1
D112	11	-0.5	4			3.2	1
D112	11	-0.5	1			3.2	1
D112	11	-0.5	2			3.2	1
D112	11	-0.5	3			3.2	1
D112	11	-0.5	4			3.2	1
D112	12	-0.5	1			3.2	1
D112	12	-0.5	2			3.2	1
D112	12	-0.5	3			3.2	1
D112	12	-0.5	4			3.2	1
D112	12	-0.5	1			3.2	1
D112	12	-0.5	2			3.2	1
D112	12	-0.5	3			3.2	1
D112	12	-0.5	4			3.2	1
D112	13	-0.5	1			3.2	1
D112	13	-0.5	2			3.2	1
D112	13	-0.5	3			3.2	1
D112	13	-0.5	4			3.2	1
D112	13	-0.5	1			3.2	1
D112	13	-0.5	2			3.2	1
D112	13	-0.5	3			3.2	1
D112	13	-0.5	4			3.2	1
D112	14	-0.5	1			3.2	1
D112	14	-0.5	2			3.2	1
D112	14	-0.5	3			3.2	1
D112	14	-0.5	4			3.2	1
D112	14	-0.5	1			3.2	1
D112	14	-0.5	2			3.2	1
D112	14	-0.5	3			3.2	1
D112	14	-0.5	4			3.2	1
D113	1	0.5	1	1	0	2	1
D113	1	0.5	2	1	0	2	1
D113	1	0.5	3	4	0	2	1
D113	1	0.5	4	3	0	2	1
D113	1	0.5	1			2	1
D113	1	0.5	2			2	1
D113	1	0.5	3			2	1
D113	1	0.5	4			2	1
D113	2	0.5	1			2	1
D113	2	0.5	2			2	1
D113	2	0.5	3			2	1
D113	2	0.5	4			2	1
D113	2	0.5	1			2	1
D113	2	0.5	2			2	1
D113	2	0.5	3			2	1
D113	2	0.5	4			2	1
D113	3	0.5	1			2	1
D113	3	0.5	2			2	1
D113	3	0.5	3			2	1
D113	3	0.5	4			2	1
D113	3	0.5	1			2	1
D113	3	0.5	2			2	1
D113	3	0.5	3			2	1
D113	3	0.5	4			2	1
D113	4	0.5	1			2
D113	4	0.5	2			2
D113	4	0.5	3			2
D113	4	0.5	4			2
D113	4	0.5	1			2
D113	4	0.5	2			2
D113	4	0.5	3			2
D113	4	0.5	4			2
D113	5	0.5	1			2
D113	5	0.5	2			2
D113	5	0.5	3			2
D113	5	0.5	4			2
D113	5	0.5	1			2
D113	5	0.5	2			2
D113	5	0.5	3			2
D113	5	0.5	4			2
D113	6	0.5	1			2
D113	6	0.5	2			2
D113	6	0.5	3			2
D113	6	0.5	4			2
D113	6	0.5	1			2
D113	6	0.5	2			2
D113	6	0.5	3			2
D113	6	0.5	4			2
D113	7	0.5	1			2
D113	7	0.5	2			2
D113	7	0.5	3			2
D113	7	0.5	4			2
D113	7	0.5	1			2
D113	7	0.5	2			2
D113	7	0.5	3			2
D113	7	0.5	4			2
D113	8	0.5	1			2
D113	8	0.5	2			2
D113	8	0.5	3			2
D113	8	0.5	4			2
D113	8	0.5	1			2
D113	8	0.5	2			2
D113	8	0.5	3			2
D113	8	0.5	4			2
D113	9	0.5	1			2
D113	9	0.5	2			2
D113	9	0.5	3			2
D113	9	0.5	4			2
D113	9	0.5	1			2
D113	9	0.5	2			2
D113	9	0.5	3			2
D113	9	0.5	4			2
D113	10	0.5	1			2
D113	10	0.5	2			2
D113	10	0.5	3			2
D113	10	0.5	4			2
D113	10	0.5	1			2
D113	10	0.5	2			2
D113	10	0.5	3			2
D113	10	0.5	4			2
D113	11	0.5	1			2
D113	11	0.5	2			2
D113	11	0.5	3			2
D113	11	0.5	4			2
D113	11	0.5	1			2
D113	11	0.5	2			2
D113	11	0.5	3			2
D113	11	0.5	4			2
D113	12	0.5	1			2
D113	12	0.5	2			2
D113	12	0.5	3			2
D113	12	0.5	4			2
D113	12	0.5	1			2
D113	12	0.5	2			2
D113	12	0.5	3			2
D113	12	0.5	4			2
D113	13	0.5	1			2
D113	13	0.5	2			2
D113	13	0.5	3			2
D113	13	0.5	4			2
D113	13	0.5	1			2
D113	13	0.5	2			2
D113	13	0.5	3			2
D113	13	0.5	4			2
D113	14	0.5	1			2
D113	14	0.5	2			2
D113	14	0.5	3			2
D113	14	0.5	4			2
D113	14	0.5	1			2
D113	14	0.5	2			2
D113	14	0.5	3			2
D113	14	0.5	4			2
D114	1	0.5	1			1.67	1
D114	1	0.5	2			1.67	1
D114	1	0.5	3			1.67	1
D114	1	0.5	4			1.67	1
D114	1	0.5	1			1.67	1
D114	1	0.5	2			1.67	1
D114	1	0.5	3			1.67	1
D114	1	0.5	4			1.67	1
D114	2	0.5	1			1.67
D114	2	0.5	2			1.67
D114	2	0.5	3			1.67
D114	2	0.5	4			1.67
D114	2	0.5	1			1.67
D114	2	0.5	2			1.67
D114	2	0.5	3			1.67
D114	2	0.5	4			1.67
D114	3	0.5	1	2	0.33	1.67	1
D114	3	0.5	2	2	0.33	1.67	1
D114	3	0.5	3	2	0.33	1.67	1
D114	3	0.5	4	4	0.33	1.67	1
D114	3	0.5	1			1.67	1
D114	3	0.5	2			1.67	1
D114	3	0.5	3			1.67	1
D114	3	0.5	4			1.67	1
D114	4	0.5	1	2	0.33	1.67	1
D114	4	0.5	2	4	0.33	1.67	1
D114	4	0.5	3	2	0.33	1.67	1
D114	4	0.5	4	2	0.33	1.67	1
D114	4	0.5	1			1.67	1
D114	4	0.5	2			1.67	1
D114	4	0.5	3			1.67	1
D114	4	0.5	4			1.67	1
D114	5	0.5	1	2	-0.67	1.67	1
D114	5	0.5	2	2	-0.67	1.67	1
D114	5	0.5	3	2	-0.67	1.67	1
D114	5	0.5	4	5	-0.67	1.67	1
D114	5	0.5	1			1.67	1
D114	5	0.5	2			1.67	1
D114	5	0.5	3			1.67	1
D114	5	0.5	4			1.67	1
D114	6	0.5	1			1.67	1
D114	6	0.5	2			1.67	1
D114	6	0.5	3			1.67	1
D114	6	0.5	4			1.67	1
D114	6	0.5	1			1.67	1
D114	6	0.5	2			1.67	1
D114	6	0.5	3			1.67	1
D114	6	0.5	4			1.67	1
D114	7	0.5	1			1.67	1
D114	7	0.5	2			1.67	1
D114	7	0.5	3			1.67	1
D114	7	0.5	4			1.67	1
D114	7	0.5	1	2	0.33	1.67	1
D114	7	0.5	2	3	0.33	1.67	1
D114	7	0.5	3	4	0.33	1.67	1
D114	7	0.5	4	4	0.33	1.67	1
D114	8	0.5	1			1.67	1
D114	8	0.5	2			1.67	1
D114	8	0.5	3			1.67	1
D114	8	0.5	4			1.67	1
D114	8	0.5	1			1.67	1
D114	8	0.5	2			1.67	1
D114	8	0.5	3			1.67	1
D114	8	0.5	4			1.67	1
D114	9	0.5	1			1.67	1
D114	9	0.5	2			1.67	1
D114	9	0.5	3			1.67	1
D114	9	0.5	4			1.67	1
D114	9	0.5	1			1.67	1
D114	9	0.5	2			1.67	1
D114	9	0.5	3			1.67	1
D114	9	0.5	4			1.67	1
D114	10	0.5	1	2	0.33	1.67	1
D114	10	0.5	2	5	0.33	1.67	1
D114	10	0.5	3	5	0.33	1.67	1
D114	10	0.5	4	4	0.33	1.67	1
D114	10	0.5	1			1.67	1
D114	10	0.5	2			1.67	1
D114	10	0.5	3			1.67	1
D114	10	0.5	4			1.67	1
D114	11	0.5	1			1.67	0
D114	11	0.5	2			1.67	0
D114	11	0.5	3			1.67	0
D114	11	0.5	4			1.67	0
D114	11	0.5	1			1.67	0
D114	11	0.5	2			1.67	0
D114	11	0.5	3			1.67	0
D114	11	0.5	4			1.67	0
D114	12	0.5	1			1.67	1
D114	12	0.5	2			1.67	1
D114	12	0.5	3			1.67	1
D114	12	0.5	4			1.67	1
D114	12	0.5	1			1.67	1
D114	12	0.5	2			1.67	1
D114	12	0.5	3			1.67	1
[truncated: 26,785 more rows]

## Sheet: Table 4 & Supp Table 5
PN	DAY	Gender_C	motivation_type	motivation	daily18_c	daily19_c	mdaily18	mdaily19	filter (complete responses)
D1	1	0.5	1				4	3.84	1
D1	1	0.5	2				4	3.84	1
D1	1	0.5	3				4	3.84	1
D1	1	0.5	4				4	3.84	1
D1	1	0.5	1	1	0	0.16	4	3.84	1
D1	1	0.5	2	1	0	0.16	4	3.84	1
D1	1	0.5	3	1	0	0.16	4	3.84	1
D1	1	0.5	4	2	0	0.16	4	3.84	1
D1	2	0.5	1	1	0	0.16	4	3.84	1
D1	2	0.5	2	2	0	0.16	4	3.84	1
D1	2	0.5	3	3	0	0.16	4	3.84	1
D1	2	0.5	4	3	0	0.16	4	3.84	1
D1	2	0.5	1	2	1	-0.84	4	3.84	1
D1	2	0.5	2	2	1	-0.84	4	3.84	1
D1	2	0.5	3	3	1	-0.84	4	3.84	1
D1	2	0.5	4	3	1	-0.84	4	3.84	1
D1	3	0.5	1	3	0	-0.84	4	3.84	1
D1	3	0.5	2	2	0	-0.84	4	3.84	1
D1	3	0.5	3	2	0	-0.84	4	3.84	1
D1	3	0.5	4	2	0	-0.84	4	3.84	1
D1	3	0.5	1	4	0	0.16	4	3.84	1
D1	3	0.5	2	3	0	0.16	4	3.84	1
D1	3	0.5	3	4	0	0.16	4	3.84	1
D1	3	0.5	4	4	0	0.16	4	3.84	1
D1	4	0.5	1				4	3.84	1
D1	4	0.5	2				4	3.84	1
D1	4	0.5	3				4	3.84	1
D1	4	0.5	4				4	3.84	1
D1	4	0.5	1	3	1	0.16	4	3.84	1
D1	4	0.5	2	3	1	0.16	4	3.84	1
D1	4	0.5	3	4	1	0.16	4	3.84	1
D1	4	0.5	4	5	1	0.16	4	3.84	1
D1	5	0.5	1	3	0	0.16	4	3.84	1
D1	5	0.5	2	3	0	0.16	4	3.84	1
D1	5	0.5	3	4	0	0.16	4	3.84	1
D1	5	0.5	4	4	0	0.16	4	3.84	1
D1	5	0.5	1	3	0	0.16	4	3.84	1
D1	5	0.5	2	3	0	0.16	4	3.84	1
D1	5	0.5	3	4	0	0.16	4	3.84	1
D1	5	0.5	4	4	0	0.16	4	3.84	1
D1	6	0.5	1	3	0	0.16	4	3.84	1
D1	6	0.5	2	3	0	0.16	4	3.84	1
D1	6	0.5	3	4	0	0.16	4	3.84	1
D1	6	0.5	4	4	0	0.16	4	3.84	1
D1	6	0.5	1	2	0	0.16	4	3.84	1
D1	6	0.5	2	2	0	0.16	4	3.84	1
D1	6	0.5	3	3	0	0.16	4	3.84	1
D1	6	0.5	4	3	0	0.16	4	3.84	1
D1	7	0.5	1				4	3.84	1
D1	7	0.5	2				4	3.84	1
D1	7	0.5	3				4	3.84	1
D1	7	0.5	4				4	3.84	1
D1	7	0.5	1	2	0	0.16	4	3.84	1
D1	7	0.5	2	2	0	0.16	4	3.84	1
D1	7	0.5	3	2	0	0.16	4	3.84	1
D1	7	0.5	4	2	0	0.16	4	3.84	1
D1	8	0.5	1	4	0	0.16	4	3.84	1
D1	8	0.5	2	4	0	0.16	4	3.84	1
D1	8	0.5	3	4	0	0.16	4	3.84	1
D1	8	0.5	4	4	0	0.16	4	3.84	1
D1	8	0.5	1	3	0	0.16	4	3.84	1
D1	8	0.5	2	3	0	0.16	4	3.84	1
D1	8	0.5	3	3	0	0.16	4	3.84	1
D1	8	0.5	4	3	0	0.16	4	3.84	1
D1	9	0.5	1				4	3.84	1
D1	9	0.5	2				4	3.84	1
D1	9	0.5	3				4	3.84	1
D1	9	0.5	4				4	3.84	1
D1	9	0.5	1	2	-1	0.16	4	3.84	1
D1	9	0.5	2	2	-1	0.16	4	3.84	1
D1	9	0.5	3	2	-1	0.16	4	3.84	1
D1	9	0.5	4	2	-1	0.16	4	3.84	1
D1	10	0.5	1				4	3.84	1
D1	10	0.5	2				4	3.84	1
D1	10	0.5	3				4	3.84	1
D1	10	0.5	4				4	3.84	1
D1	10	0.5	1	2	0	0.16	4	3.84	1
D1	10	0.5	2	2	0	0.16	4	3.84	1
D1	10	0.5	3	2	0	0.16	4	3.84	1
D1	10	0.5	4	4	0	0.16	4	3.84	1
D1	11	0.5	1				4	3.84	1
D1	11	0.5	2				4	3.84	1
D1	11	0.5	3				4	3.84	1
D1	11	0.5	4				4	3.84	1
D1	11	0.5	1	3	-1	-0.84	4	3.84	1
D1	11	0.5	2	2	-1	-0.84	4	3.84	1
D1	11	0.5	3	2	-1	-0.84	4	3.84	1
D1	11	0.5	4	2	-1	-0.84	4	3.84	1
D1	12	0.5	1	2	0	0.16	4	3.84	1
D1	12	0.5	2	3	0	0.16	4	3.84	1
D1	12	0.5	3	4	0	0.16	4	3.84	1
D1	12	0.5	4	4	0	0.16	4	3.84	1
D1	12	0.5	1	3	0	0.16	4	3.84	1
D1	12	0.5	2	3	0	0.16	4	3.84	1
D1	12	0.5	3	3	0	0.16	4	3.84	1
D1	12	0.5	4	3	0	0.16	4	3.84	1
D1	13	0.5	1	3	0	0.16	4	3.84	1
D1	13	0.5	2	4	0	0.16	4	3.84	1
D1	13	0.5	3	3	0	0.16	4	3.84	1
D1	13	0.5	4	3	0	0.16	4	3.84	1
D1	13	0.5	1				4	3.84	1
D1	13	0.5	2				4	3.84	1
D1	13	0.5	3				4	3.84	1
D1	13	0.5	4				4	3.84	1
D1	14	0.5	1				4	3.84	1
D1	14	0.5	2				4	3.84	1
D1	14	0.5	3				4	3.84	1
D1	14	0.5	4				4	3.84	1
D1	14	0.5	1				4	3.84	1
D1	14	0.5	2				4	3.84	1
D1	14	0.5	3				4	3.84	1
D1	14	0.5	4				4	3.84	1
D10	1	0.5	1	4	0	0	4	4	1
D10	1	0.5	2	2	0	0	4	4	1
D10	1	0.5	3	4	0	0	4	4	1
D10	1	0.5	4	5	0	0	4	4	1
D10	1	0.5	1				4	4	1
D10	1	0.5	2				4	4	1
D10	1	0.5	3				4	4	1
D10	1	0.5	4				4	4	1
D10	2	0.5	1				4	4	1
D10	2	0.5	2				4	4	1
D10	2	0.5	3				4	4	1
D10	2	0.5	4				4	4	1
D10	2	0.5	1				4	4	1
D10	2	0.5	2				4	4	1
D10	2	0.5	3				4	4	1
D10	2	0.5	4				4	4	1
D10	3	0.5	1				4	4	1
D10	3	0.5	2				4	4	1
D10	3	0.5	3				4	4	1
D10	3	0.5	4				4	4	1
D10	3	0.5	1				4	4	1
D10	3	0.5	2				4	4	1
D10	3	0.5	3				4	4	1
D10	3	0.5	4				4	4	1
D10	4	0.5	1				4	4	1
D10	4	0.5	2				4	4	1
D10	4	0.5	3				4	4	1
D10	4	0.5	4				4	4	1
D10	4	0.5	1				4	4	1
D10	4	0.5	2				4	4	1
D10	4	0.5	3				4	4	1
D10	4	0.5	4				4	4	1
D10	5	0.5	1				4	4	1
D10	5	0.5	2				4	4	1
D10	5	0.5	3				4	4	1
D10	5	0.5	4				4	4	1
D10	5	0.5	1	3	0	0	4	4	1
D10	5	0.5	2	2	0	0	4	4	1
D10	5	0.5	3	2	0	0	4	4	1
D10	5	0.5	4	2	0	0	4	4	1
D10	6	0.5	1				4	4	1
D10	6	0.5	2				4	4	1
D10	6	0.5	3				4	4	1
D10	6	0.5	4				4	4	1
D10	6	0.5	1				4	4	1
D10	6	0.5	2				4	4	1
D10	6	0.5	3				4	4	1
D10	6	0.5	4				4	4	1
D10	7	0.5	1				4	4	1
D10	7	0.5	2				4	4	1
D10	7	0.5	3				4	4	1
D10	7	0.5	4				4	4	1
D10	7	0.5	1				4	4	1
D10	7	0.5	2				4	4	1
D10	7	0.5	3				4	4	1
D10	7	0.5	4				4	4	1
D10	8	0.5	1				4	4	1
D10	8	0.5	2				4	4	1
D10	8	0.5	3				4	4	1
D10	8	0.5	4				4	4	1
D10	8	0.5	1				4	4	1
D10	8	0.5	2				4	4	1
D10	8	0.5	3				4	4	1
D10	8	0.5	4				4	4	1
D10	9	0.5	1				4	4	1
D10	9	0.5	2				4	4	1
D10	9	0.5	3				4	4	1
D10	9	0.5	4				4	4	1
D10	9	0.5	1				4	4	1
D10	9	0.5	2				4	4	1
D10	9	0.5	3				4	4	1
D10	9	0.5	4				4	4	1
D10	10	0.5	1	2	0	0	4	4	1
D10	10	0.5	2	2	0	0	4	4	1
D10	10	0.5	3	4	0	0	4	4	1
D10	10	0.5	4	2	0	0	4	4	1
D10	10	0.5	1				4	4	1
D10	10	0.5	2				4	4	1
D10	10	0.5	3				4	4	1
D10	10	0.5	4				4	4	1
D10	11	0.5	1				4	4	1
D10	11	0.5	2				4	4	1
D10	11	0.5	3				4	4	1
D10	11	0.5	4				4	4	1
D10	11	0.5	1				4	4	1
D10	11	0.5	2				4	4	1
D10	11	0.5	3				4	4	1
D10	11	0.5	4				4	4	1
D10	12	0.5	1				4	4	1
D10	12	0.5	2				4	4	1
D10	12	0.5	3				4	4	1
D10	12	0.5	4				4	4	1
D10	12	0.5	1				4	4	1
D10	12	0.5	2				4	4	1
D10	12	0.5	3				4	4	1
D10	12	0.5	4				4	4	1
D10	13	0.5	1				4	4	1
D10	13	0.5	2				4	4	1
D10	13	0.5	3				4	4	1
D10	13	0.5	4				4	4	1
D10	13	0.5	1				4	4	1
D10	13	0.5	2				4	4	1
D10	13	0.5	3				4	4	1
D10	13	0.5	4				4	4	1
D10	14	0.5	1				4	4	1
D10	14	0.5	2				4	4	1
D10	14	0.5	3				4	4	1
D10	14	0.5	4				4	4	1
D10	14	0.5	1				4	4	1
D10	14	0.5	2				4	4	1
D10	14	0.5	3				4	4	1
D10	14	0.5	4				4	4	1
D100	1	0.5	1				3	3.5	1
D100	1	0.5	2				3	3.5	1
D100	1	0.5	3				3	3.5	1
D100	1	0.5	4				3	3.5	1
D100	1	0.5	1				3	3.5	1
D100	1	0.5	2				3	3.5	1
D100	1	0.5	3				3	3.5	1
D100	1	0.5	4				3	3.5	1
D100	2	0.5	1				3	3.5	1
D100	2	0.5	2				3	3.5	1
D100	2	0.5	3				3	3.5	1
D100	2	0.5	4				3	3.5	1
D100	2	0.5	1	1	0	0.5	3	3.5	1
D100	2	0.5	2	2	0	0.5	3	3.5	1
D100	2	0.5	3	4	0	0.5	3	3.5	1
D100	2	0.5	4	2	0	0.5	3	3.5	1
D100	3	0.5	1				3	3.5	1
D100	3	0.5	2				3	3.5	1
D100	3	0.5	3				3	3.5	1
D100	3	0.5	4				3	3.5	1
D100	3	0.5	1				3	3.5	1
D100	3	0.5	2				3	3.5	1
D100	3	0.5	3				3	3.5	1
D100	3	0.5	4				3	3.5	1
D100	4	0.5	1	1	0	-0.5	3	3.5	1
D100	4	0.5	2	1	0	-0.5	3	3.5	1
D100	4	0.5	3	4	0	-0.5	3	3.5	1
D100	4	0.5	4	3	0	-0.5	3	3.5	1
D100	4	0.5	1				3	3.5	1
D100	4	0.5	2				3	3.5	1
D100	4	0.5	3				3	3.5	1
D100	4	0.5	4				3	3.5	1
D100	5	0.5	1				3	3.5	1
D100	5	0.5	2				3	3.5	1
D100	5	0.5	3				3	3.5	1
D100	5	0.5	4				3	3.5	1
D100	5	0.5	1				3	3.5	1
D100	5	0.5	2				3	3.5	1
D100	5	0.5	3				3	3.5	1
D100	5	0.5	4				3	3.5	1
D100	6	0.5	1				3	3.5
D100	6	0.5	2				3	3.5
D100	6	0.5	3				3	3.5
D100	6	0.5	4				3	3.5
D100	6	0.5	1				3	3.5
D100	6	0.5	2				3	3.5
D100	6	0.5	3				3	3.5
D100	6	0.5	4				3	3.5
D100	7	0.5	1				3	3.5	1
D100	7	0.5	2				3	3.5	1
D100	7	0.5	3				3	3.5	1
D100	7	0.5	4				3	3.5	1
D100	7	0.5	1				3	3.5	1
D100	7	0.5	2				3	3.5	1
D100	7	0.5	3				3	3.5	1
D100	7	0.5	4				3	3.5	1
D100	8	0.5	1				3	3.5
D100	8	0.5	2				3	3.5
D100	8	0.5	3				3	3.5
D100	8	0.5	4				3	3.5
D100	8	0.5	1				3	3.5
D100	8	0.5	2				3	3.5
D100	8	0.5	3				3	3.5
D100	8	0.5	4				3	3.5
D100	9	0.5	1				3	3.5	1
D100	9	0.5	2				3	3.5	1
D100	9	0.5	3				3	3.5	1
D100	9	0.5	4				3	3.5	1
D100	9	0.5	1				3	3.5	1
D100	9	0.5	2				3	3.5	1
D100	9	0.5	3				3	3.5	1
D100	9	0.5	4				3	3.5	1
D100	10	0.5	1				3	3.5	1
D100	10	0.5	2				3	3.5	1
D100	10	0.5	3				3	3.5	1
D100	10	0.5	4				3	3.5	1
D100	10	0.5	1				3	3.5	1
D100	10	0.5	2				3	3.5	1
D100	10	0.5	3				3	3.5	1
D100	10	0.5	4				3	3.5	1
D100	11	0.5	1				3	3.5	1
D100	11	0.5	2				3	3.5	1
D100	11	0.5	3				3	3.5	1
D100	11	0.5	4				3	3.5	1
D100	11	0.5	1				3	3.5	1
D100	11	0.5	2				3	3.5	1
D100	11	0.5	3				3	3.5	1
D100	11	0.5	4				3	3.5	1
D100	12	0.5	1				3	3.5
D100	12	0.5	2				3	3.5
D100	12	0.5	3				3	3.5
D100	12	0.5	4				3	3.5
D100	12	0.5	1				3	3.5
D100	12	0.5	2				3	3.5
D100	12	0.5	3				3	3.5
D100	12	0.5	4				3	3.5
D100	13	0.5	1				3	3.5	1
D100	13	0.5	2				3	3.5	1
D100	13	0.5	3				3	3.5	1
D100	13	0.5	4				3	3.5	1
D100	13	0.5	1				3	3.5	1
D100	13	0.5	2				3	3.5	1
D100	13	0.5	3				3	3.5	1
D100	13	0.5	4				3	3.5	1
D100	14	0.5	1				3	3.5	1
D100	14	0.5	2				3	3.5	1
D100	14	0.5	3				3	3.5	1
D100	14	0.5	4				3	3.5	1
D100	14	0.5	1				3	3.5	1
D100	14	0.5	2				3	3.5	1
D100	14	0.5	3				3	3.5	1
D100	14	0.5	4				3	3.5	1
D101	1	0.5	1				3.25	3.63
D101	1	0.5	2				3.25	3.63
D101	1	0.5	3				3.25	3.63
D101	1	0.5	4				3.25	3.63
D101	1	0.5	1				3.25	3.63
D101	1	0.5	2				3.25	3.63
D101	1	0.5	3				3.25	3.63
D101	1	0.5	4				3.25	3.63
D101	2	0.5	1	2	-1.25	-1.63	3.25	3.63	1
D101	2	0.5	2	2	-1.25	-1.63	3.25	3.63	1
D101	2	0.5	3	1	-1.25	-1.63	3.25	3.63	1
D101	2	0.5	4	2	-1.25	-1.63	3.25	3.63	1
D101	2	0.5	1				3.25	3.63	1
D101	2	0.5	2				3.25	3.63	1
D101	2	0.5	3				3.25	3.63	1
D101	2	0.5	4				3.25	3.63	1
D101	3	0.5	1	2	1.75	1.38	3.25	3.63	1
D101	3	0.5	2	2	1.75	1.38	3.25	3.63	1
D101	3	0.5	3	4	1.75	1.38	3.25	3.63	1
D101	3	0.5	4	5	1.75	1.38	3.25	3.63	1
D101	3	0.5	1				3.25	3.63	1
D101	3	0.5	2				3.25	3.63	1
D101	3	0.5	3				3.25	3.63	1
D101	3	0.5	4				3.25	3.63	1
D101	4	0.5	1	2	-0.25	-0.63	3.25	3.63	1
D101	4	0.5	2	1	-0.25	-0.63	3.25	3.63	1
D101	4	0.5	3	4	-0.25	-0.63	3.25	3.63	1
D101	4	0.5	4	2	-0.25	-0.63	3.25	3.63	1
D101	4	0.5	1				3.25	3.63	1
D101	4	0.5	2				3.25	3.63	1
D101	4	0.5	3				3.25	3.63	1
D101	4	0.5	4				3.25	3.63	1
D101	5	0.5	1				3.25	3.63	1
D101	5	0.5	2				3.25	3.63	1
D101	5	0.5	3				3.25	3.63	1
D101	5	0.5	4				3.25	3.63	1
D101	5	0.5	1				3.25	3.63	1
D101	5	0.5	2				3.25	3.63	1
D101	5	0.5	3				3.25	3.63	1
D101	5	0.5	4				3.25	3.63	1
D101	6	0.5	1				3.25	3.63
D101	6	0.5	2				3.25	3.63
D101	6	0.5	3				3.25	3.63
D101	6	0.5	4				3.25	3.63
D101	6	0.5	1				3.25	3.63
D101	6	0.5	2				3.25	3.63
D101	6	0.5	3				3.25	3.63
D101	6	0.5	4				3.25	3.63
D101	7	0.5	1	2	-0.25	0.38	3.25	3.63	1
D101	7	0.5	2	2	-0.25	0.38	3.25	3.63	1
D101	7	0.5	3	4	-0.25	0.38	3.25	3.63	1
D101	7	0.5	4	2	-0.25	0.38	3.25	3.63	1
D101	7	0.5	1				3.25	3.63	1
D101	7	0.5	2				3.25	3.63	1
D101	7	0.5	3				3.25	3.63	1
D101	7	0.5	4				3.25	3.63	1
D101	8	0.5	1				3.25	3.63
D101	8	0.5	2				3.25	3.63
D101	8	0.5	3				3.25	3.63
D101	8	0.5	4				3.25	3.63
D101	8	0.5	1				3.25	3.63
D101	8	0.5	2				3.25	3.63
D101	8	0.5	3				3.25	3.63
D101	8	0.5	4				3.25	3.63
D101	9	0.5	1	2	0.75	0.38	3.25	3.63	1
D101	9	0.5	2	3	0.75	0.38	3.25	3.63	1
D101	9	0.5	3	4	0.75	0.38	3.25	3.63	1
D101	9	0.5	4	3	0.75	0.38	3.25	3.63	1
D101	9	0.5	1				3.25	3.63	1
D101	9	0.5	2				3.25	3.63	1
D101	9	0.5	3				3.25	3.63	1
D101	9	0.5	4				3.25	3.63	1
D101	10	0.5	1				3.25	3.63	1
D101	10	0.5	2				3.25	3.63	1
D101	10	0.5	3				3.25	3.63	1
D101	10	0.5	4				3.25	3.63	1
D101	10	0.5	1				3.25	3.63	1
D101	10	0.5	2				3.25	3.63	1
D101	10	0.5	3				3.25	3.63	1
D101	10	0.5	4				3.25	3.63	1
D101	11	0.5	1	2	-1.25	0.38	3.25	3.63	1
D101	11	0.5	2	1	-1.25	0.38	3.25	3.63	1
D101	11	0.5	3	4	-1.25	0.38	3.25	3.63	1
D101	11	0.5	4	3	-1.25	0.38	3.25	3.63	1
D101	11	0.5	1				3.25	3.63	1
D101	11	0.5	2				3.25	3.63	1
D101	11	0.5	3				3.25	3.63	1
D101	11	0.5	4				3.25	3.63	1
D101	12	0.5	1				3.25	3.63	1
D101	12	0.5	2				3.25	3.63	1
D101	12	0.5	3				3.25	3.63	1
D101	12	0.5	4				3.25	3.63	1
D101	12	0.5	1	2	1.75	1.38	3.25	3.63	1
D101	12	0.5	2	2	1.75	1.38	3.25	3.63	1
D101	12	0.5	3	4	1.75	1.38	3.25	3.63	1
D101	12	0.5	4	3	1.75	1.38	3.25	3.63	1
D101	13	0.5	1	1	-1.25	-1.63	3.25	3.63	1
D101	13	0.5	2	1	-1.25	-1.63	3.25	3.63	1
D101	13	0.5	3	2	-1.25	-1.63	3.25	3.63	1
D101	13	0.5	4	1	-1.25	-1.63	3.25	3.63	1
D101	13	0.5	1				3.25	3.63	1
D101	13	0.5	2				3.25	3.63	1
D101	13	0.5	3				3.25	3.63	1
D101	13	0.5	4				3.25	3.63	1
D101	14	0.5	1				3.25	3.63	1
D101	14	0.5	2				3.25	3.63	1
D101	14	0.5	3				3.25	3.63	1
D101	14	0.5	4				3.25	3.63	1
D101	14	0.5	1				3.25	3.63	1
D101	14	0.5	2				3.25	3.63	1
D101	14	0.5	3				3.25	3.63	1
D101	14	0.5	4				3.25	3.63	1
D102	1	0.5	1	1	0	0	3	4	1
D102	1	0.5	2	2	0	0	3	4	1
D102	1	0.5	3	2	0	0	3	4	1
D102	1	0.5	4	3	0	0	3	4	1
D102	1	0.5	1				3	4	1
D102	1	0.5	2				3	4	1
D102	1	0.5	3				3	4	1
D102	1	0.5	4				3	4	1
D102	2	0.5	1				3	4	1
D102	2	0.5	2				3	4	1
D102	2	0.5	3				3	4	1
D102	2	0.5	4				3	4	1
D102	2	0.5	1				3	4	1
D102	2	0.5	2				3	4	1
D102	2	0.5	3				3	4	1
D102	2	0.5	4				3	4	1
D102	3	0.5	1				3	4	1
D102	3	0.5	2				3	4	1
D102	3	0.5	3				3	4	1
D102	3	0.5	4				3	4	1
D102	3	0.5	1				3	4	1
D102	3	0.5	2				3	4	1
D102	3	0.5	3				3	4	1
D102	3	0.5	4				3	4	1
D102	4	0.5	1				3	4	1
D102	4	0.5	2				3	4	1
D102	4	0.5	3				3	4	1
D102	4	0.5	4				3	4	1
D102	4	0.5	1				3	4	1
D102	4	0.5	2				3	4	1
D102	4	0.5	3				3	4	1
D102	4	0.5	4				3	4	1
D102	5	0.5	1				3	4	1
D102	5	0.5	2				3	4	1
D102	5	0.5	3				3	4	1
D102	5	0.5	4				3	4	1
D102	5	0.5	1				3	4	1
D102	5	0.5	2				3	4	1
D102	5	0.5	3				3	4	1
D102	5	0.5	4				3	4	1
D102	6	0.5	1				3	4	1
D102	6	0.5	2				3	4	1
D102	6	0.5	3				3	4	1
D102	6	0.5	4				3	4	1
D102	6	0.5	1				3	4	1
D102	6	0.5	2				3	4	1
D102	6	0.5	3				3	4	1
D102	6	0.5	4				3	4	1
D102	7	0.5	1				3	4	1
D102	7	0.5	2				3	4	1
D102	7	0.5	3				3	4	1
D102	7	0.5	4				3	4	1
D102	7	0.5	1				3	4	1
D102	7	0.5	2				3	4	1
D102	7	0.5	3				3	4	1
D102	7	0.5	4				3	4	1
D102	8	0.5	1				3	4	1
D102	8	0.5	2				3	4	1
D102	8	0.5	3				3	4	1
D102	8	0.5	4				3	4	1
D102	8	0.5	1				3	4	1
D102	8	0.5	2				3	4	1
D102	8	0.5	3				3	4	1
D102	8	0.5	4				3	4	1
D102	9	0.5	1				3	4	1
D102	9	0.5	2				3	4	1
D102	9	0.5	3				3	4	1
D102	9	0.5	4				3	4	1
D102	9	0.5	1				3	4	1
D102	9	0.5	2				3	4	1
D102	9	0.5	3				3	4	1
D102	9	0.5	4				3	4	1
D102	10	0.5	1				3	4	1
D102	10	0.5	2				3	4	1
D102	10	0.5	3				3	4	1
D102	10	0.5	4				3	4	1
D102	10	0.5	1				3	4	1
D102	10	0.5	2				3	4	1
D102	10	0.5	3				3	4	1
D102	10	0.5	4				3	4	1
D102	11	0.5	1				3	4	1
D102	11	0.5	2				3	4	1
D102	11	0.5	3				3	4	1
D102	11	0.5	4				3	4	1
D102	11	0.5	1				3	4	1
D102	11	0.5	2				3	4	1
D102	11	0.5	3				3	4	1
D102	11	0.5	4				3	4	1
D102	12	0.5	1				3	4	1
D102	12	0.5	2				3	4	1
D102	12	0.5	3				3	4	1
D102	12	0.5	4				3	4	1
D102	12	0.5	1				3	4	1
D102	12	0.5	2				3	4	1
D102	12	0.5	3				3	4	1
D102	12	0.5	4				3	4	1
D102	13	0.5	1				3	4	1
D102	13	0.5	2				3	4	1
D102	13	0.5	3				3	4	1
D102	13	0.5	4				3	4	1
D102	13	0.5	1				3	4	1
D102	13	0.5	2				3	4	1
D102	13	0.5	3				3	4	1
D102	13	0.5	4				3	4	1
D102	14	0.5	1				3	4	1
D102	14	0.5	2				3	4	1
D102	14	0.5	3				3	4	1
D102	14	0.5	4				3	4	1
D102	14	0.5	1				3	4	1
D102	14	0.5	2				3	4	1
D102	14	0.5	3				3	4	1
D102	14	0.5	4				3	4	1
D103	1	0.5	1	1	0.93	-0.13	4.07	4.13	1
D103	1	0.5	2	1	0.93	-0.13	4.07	4.13	1
D103	1	0.5	3	5	0.93	-0.13	4.07	4.13	1
D103	1	0.5	4	4	0.93	-0.13	4.07	4.13	1
D103	1	0.5	1				4.07	4.13	1
D103	1	0.5	2				4.07	4.13	1
D103	1	0.5	3				4.07	4.13	1
D103	1	0.5	4				4.07	4.13	1
D103	2	0.5	1	2	-0.07	-0.13	4.07	4.13	1
D103	2	0.5	2	2	-0.07	-0.13	4.07	4.13	1
D103	2	0.5	3	5	-0.07	-0.13	4.07	4.13	1
D103	2	0.5	4	5	-0.07	-0.13	4.07	4.13	1
D103	2	0.5	1				4.07	4.13	1
D103	2	0.5	2				4.07	4.13	1
D103	2	0.5	3				4.07	4.13	1
D103	2	0.5	4				4.07	4.13	1
D103	3	0.5	1				4.07	4.13	1
D103	3	0.5	2				4.07	4.13	1
D103	3	0.5	3				4.07	4.13	1
D103	3	0.5	4				4.07	4.13	1
D103	3	0.5	1				4.07	4.13	1
D103	3	0.5	2				4.07	4.13	1
D103	3	0.5	3				4.07	4.13	1
D103	3	0.5	4				4.07	4.13	1
D103	4	0.5	1	1	-1.07	-3.13	4.07	4.13	1
D103	4	0.5	2	1	-1.07	-3.13	4.07	4.13	1
D103	4	0.5	3	1	-1.07	-3.13	4.07	4.13	1
D103	4	0.5	4	2	-1.07	-3.13	4.07	4.13	1
D103	4	0.5	1				4.07	4.13	1
D103	4	0.5	2				4.07	4.13	1
D103	4	0.5	3				4.07	4.13	1
D103	4	0.5	4				4.07	4.13	1
D103	5	0.5	1	1	-3.07	0.87	4.07	4.13	1
D103	5	0.5	2	4	-3.07	0.87	4.07	4.13	1
D103	5	0.5	3	5	-3.07	0.87	4.07	4.13	1
D103	5	0.5	4	5	-3.07	0.87	4.07	4.13	1
D103	5	0.5	1	1	0.93	0.87	4.07	4.13	1
D103	5	0.5	2	4	0.93	0.87	4.07	4.13	1
D103	5	0.5	3	5	0.93	0.87	4.07	4.13	1
D103	5	0.5	4	5	0.93	0.87	4.07	4.13	1
D103	6	0.5	1	3	0.93	0.87	4.07	4.13	1
D103	6	0.5	2	4	0.93	0.87	4.07	4.13	1
D103	6	0.5	3	5	0.93	0.87	4.07	4.13	1
D103	6	0.5	4	5	0.93	0.87	4.07	4.13	1
D103	6	0.5	1	4	0.93	0.87	4.07	4.13	1
D103	6	0.5	2	4	0.93	0.87	4.07	4.13	1
D103	6	0.5	3	5	0.93	0.87	4.07	4.13	1
D103	6	0.5	4	5	0.93	0.87	4.07	4.13	1
D103	7	0.5	1	1	0.93	0.87	4.07	4.13	1
D103	7	0.5	2	5	0.93	0.87	4.07	4.13	1
D103	7	0.5	3	5	0.93	0.87	4.07	4.13	1
D103	7	0.5	4	5	0.93	0.87	4.07	4.13	1
D103	7	0.5	1	1	0.93	0.87	4.07	4.13	1
D103	7	0.5	2	5	0.93	0.87	4.07	4.13	1
D103	7	0.5	3	5	0.93	0.87	4.07	4.13	1
D103	7	0.5	4	5	0.93	0.87	4.07	4.13	1
D103	8	0.5	1				4.07	4.13	1
D103	8	0.5	2				4.07	4.13	1
D103	8	0.5	3				4.07	4.13	1
D103	8	0.5	4				4.07	4.13	1
D103	8	0.5	1				4.07	4.13	1
D103	8	0.5	2				4.07	4.13	1
D103	8	0.5	3				4.07	4.13	1
D103	8	0.5	4				4.07	4.13	1
D103	9	0.5	1				4.07	4.13	1
D103	9	0.5	2				4.07	4.13	1
D103	9	0.5	3				4.07	4.13	1
D103	9	0.5	4				4.07	4.13	1
D103	9	0.5	1				4.07	4.13	1
D103	9	0.5	2				4.07	4.13	1
D103	9	0.5	3				4.07	4.13	1
D103	9	0.5	4				4.07	4.13	1
D103	10	0.5	1	1	-2.07	-1.13	4.07	4.13	1
D103	10	0.5	2	1	-2.07	-1.13	4.07	4.13	1
D103	10	0.5	3	2	-2.07	-1.13	4.07	4.13	1
D103	10	0.5	4	1	-2.07	-1.13	4.07	4.13	1
D103	10	0.5	1				4.07	4.13	1
D103	10	0.5	2				4.07	4.13	1
D103	10	0.5	3				4.07	4.13	1
D103	10	0.5	4				4.07	4.13	1
D103	11	0.5	1	1	0.93	-0.13	4.07	4.13	1
D103	11	0.5	2	3	0.93	-0.13	4.07	4.13	1
D103	11	0.5	3	5	0.93	-0.13	4.07	4.13	1
D103	11	0.5	4	5	0.93	-0.13	4.07	4.13	1
D103	11	0.5	1				4.07	4.13	1
D103	11	0.5	2				4.07	4.13	1
D103	11	0.5	3				4.07	4.13	1
D103	11	0.5	4				4.07	4.13	1
D103	12	0.5	1	3	0.93	0.87	4.07	4.13	1
D103	12	0.5	2	5	0.93	0.87	4.07	4.13	1
D103	12	0.5	3	5	0.93	0.87	4.07	4.13	1
D103	12	0.5	4	5	0.93	0.87	4.07	4.13	1
D103	12	0.5	1	1	0.93	0.87	4.07	4.13	1
D103	12	0.5	2	5	0.93	0.87	4.07	4.13	1
D103	12	0.5	3	5	0.93	0.87	4.07	4.13	1
D103	12	0.5	4	4	0.93	0.87	4.07	4.13	1
D103	13	0.5	1	2	0.93	0.87	4.07	4.13	1
D103	13	0.5	2	5	0.93	0.87	4.07	4.13	1
D103	13	0.5	3	5	0.93	0.87	4.07	4.13	1
D103	13	0.5	4	5	0.93	0.87	4.07	4.13	1
D103	13	0.5	1	1	-3.07	-3.13	4.07	4.13	1
D103	13	0.5	2	1	-3.07	-3.13	4.07	4.13	1
D103	13	0.5	3	2	-3.07	-3.13	4.07	4.13	1
D103	13	0.5	4	1	-3.07	-3.13	4.07	4.13	1
D103	14	0.5	1				4.07	4.13	1
D103	14	0.5	2				4.07	4.13	1
D103	14	0.5	3				4.07	4.13	1
D103	14	0.5	4				4.07	4.13	1
D103	14	0.5	1				4.07	4.13	1
D103	14	0.5	2				4.07	4.13	1
D103	14	0.5	3				4.07	4.13	1
D103	14	0.5	4				4.07	4.13	1
D104	1	-0.5	1	3	0.44	0.22	3.56	2.78	1
D104	1	-0.5	2	2	0.44	0.22	3.56	2.78	1
D104	1	-0.5	3	2	0.44	0.22	3.56	2.78	1
D104	1	-0.5	4	2	0.44	0.22	3.56	2.78	1
D104	1	-0.5	1				3.56	2.78	1
D104	1	-0.5	2				3.56	2.78	1
D104	1	-0.5	3				3.56	2.78	1
D104	1	-0.5	4				3.56	2.78	1
D104	2	-0.5	1				3.56	2.78	1
D104	2	-0.5	2				3.56	2.78	1
D104	2	-0.5	3				3.56	2.78	1
D104	2	-0.5	4				3.56	2.78	1
D104	2	-0.5	1	1	0.44	0.22	3.56	2.78	1
D104	2	-0.5	2	1	0.44	0.22	3.56	2.78	1
D104	2	-0.5	3	1	0.44	0.22	3.56	2.78	1
D104	2	-0.5	4	1	0.44	0.22	3.56	2.78	1
D104	3	-0.5	1	2	-0.56	0.22	3.56	2.78	1
D104	3	-0.5	2	2	-0.56	0.22	3.56	2.78	1
D104	3	-0.5	3	2	-0.56	0.22	3.56	2.78	1
D104	3	-0.5	4	2	-0.56	0.22	3.56	2.78	1
D104	3	-0.5	1	2	-1.56	1.22	3.56	2.78	1
D104	3	-0.5	2	2	-1.56	1.22	3.56	2.78	1
D104	3	-0.5	3	2	-1.56	1.22	3.56	2.78	1
D104	3	-0.5	4	2	-1.56	1.22	3.56	2.78	1
D104	4	-0.5	1				3.56	2.78	1
D104	4	-0.5	2				3.56	2.78	1
D104	4	-0.5	3				3.56	2.78	1
D104	4	-0.5	4				3.56	2.78	1
D104	4	-0.5	1				3.56	2.78	1
D104	4	-0.5	2				3.56	2.78	1
D104	4	-0.5	3				3.56	2.78	1
D104	4	-0.5	4				3.56	2.78	1
D104	5	-0.5	1	2	0.44	-0.78	3.56	2.78	1
D104	5	-0.5	2	2	0.44	-0.78	3.56	2.78	1
D104	5	-0.5	3	2	0.44	-0.78	3.56	2.78	1
D104	5	-0.5	4	2	0.44	-0.78	3.56	2.78	1
D104	5	-0.5	1				3.56	2.78	1
D104	5	-0.5	2				3.56	2.78	1
D104	5	-0.5	3				3.56	2.78	1
D104	5	-0.5	4				3.56	2.78	1
D104	6	-0.5	1				3.56	2.78	1
D104	6	-0.5	2				3.56	2.78	1
D104	6	-0.5	3				3.56	2.78	1
D104	6	-0.5	4				3.56	2.78	1
D104	6	-0.5	1				3.56	2.78	1
D104	6	-0.5	2				3.56	2.78	1
D104	6	-0.5	3				3.56	2.78	1
D104	6	-0.5	4				3.56	2.78	1
D104	7	-0.5	1	3	-0.56	1.22	3.56	2.78	1
D104	7	-0.5	2	2	-0.56	1.22	3.56	2.78	1
D104	7	-0.5	3	2	-0.56	1.22	3.56	2.78	1
D104	7	-0.5	4	2	-0.56	1.22	3.56	2.78	1
D104	7	-0.5	1				3.56	2.78	1
D104	7	-0.5	2				3.56	2.78	1
D104	7	-0.5	3				3.56	2.78	1
D104	7	-0.5	4				3.56	2.78	1
D104	8	-0.5	1				3.56	2.78	1
D104	8	-0.5	2				3.56	2.78	1
D104	8	-0.5	3				3.56	2.78	1
D104	8	-0.5	4				3.56	2.78	1
D104	8	-0.5	1				3.56	2.78	1
D104	8	-0.5	2				3.56	2.78	1
D104	8	-0.5	3				3.56	2.78	1
D104	8	-0.5	4				3.56	2.78	1
D104	9	-0.5	1				3.56	2.78	1
D104	9	-0.5	2				3.56	2.78	1
D104	9	-0.5	3				3.56	2.78	1
D104	9	-0.5	4				3.56	2.78	1
D104	9	-0.5	1				3.56	2.78	1
D104	9	-0.5	2				3.56	2.78	1
D104	9	-0.5	3				3.56	2.78	1
D104	9	-0.5	4				3.56	2.78	1
D104	10	-0.5	1	4	0.44	-0.78	3.56	2.78	1
D104	10	-0.5	2	2	0.44	-0.78	3.56	2.78	1
D104	10	-0.5	3	2	0.44	-0.78	3.56	2.78	1
D104	10	-0.5	4	2	0.44	-0.78	3.56	2.78	1
D104	10	-0.5	1				3.56	2.78	1
D104	10	-0.5	2				3.56	2.78	1
D104	10	-0.5	3				3.56	2.78	1
D104	10	-0.5	4				3.56	2.78	1
D104	11	-0.5	1				3.56	2.78
D104	11	-0.5	2				3.56	2.78
D104	11	-0.5	3				3.56	2.78
D104	11	-0.5	4				3.56	2.78
D104	11	-0.5	1				3.56	2.78
D104	11	-0.5	2				3.56	2.78
D104	11	-0.5	3				3.56	2.78
D104	11	-0.5	4				3.56	2.78
D104	12	-0.5	1				3.56	2.78	1
D104	12	-0.5	2				3.56	2.78	1
D104	12	-0.5	3				3.56	2.78	1
D104	12	-0.5	4				3.56	2.78	1
D104	12	-0.5	1	4	0.44	-0.78	3.56	2.78	1
D104	12	-0.5	2	2	0.44	-0.78	3.56	2.78	1
D104	12	-0.5	3	2	0.44	-0.78	3.56	2.78	1
D104	12	-0.5	4	2	0.44	-0.78	3.56	2.78	1
D104	13	-0.5	1	2	0.44	-0.78	3.56	2.78	1
D104	13	-0.5	2	2	0.44	-0.78	3.56	2.78	1
D104	13	-0.5	3	2	0.44	-0.78	3.56	2.78	1
D104	13	-0.5	4	2	0.44	-0.78	3.56	2.78	1
D104	13	-0.5	1				3.56	2.78	1
D104	13	-0.5	2				3.56	2.78	1
D104	13	-0.5	3				3.56	2.78	1
D104	13	-0.5	4				3.56	2.78	1
D104	14	-0.5	1				3.56	2.78	1
D104	14	-0.5	2				3.56	2.78	1
D104	14	-0.5	3				3.56	2.78	1
D104	14	-0.5	4				3.56	2.78	1
D104	14	-0.5	1				3.56	2.78	1
D104	14	-0.5	2				3.56	2.78	1
D104	14	-0.5	3				3.56	2.78	1
D104	14	-0.5	4				3.56	2.78	1
D105	1	0.5	1				4.5	2
D105	1	0.5	2				4.5	2
D105	1	0.5	3				4.5	2
D105	1	0.5	4				4.5	2
D105	1	0.5	1				4.5	2
D105	1	0.5	2				4.5	2
D105	1	0.5	3				4.5	2
D105	1	0.5	4				4.5	2
D105	2	0.5	1				4.5	2
D105	2	0.5	2				4.5	2
D105	2	0.5	3				4.5	2
D105	2	0.5	4				4.5	2
D105	2	0.5	1				4.5	2
D105	2	0.5	2				4.5	2
D105	2	0.5	3				4.5	2
D105	2	0.5	4				4.5	2
D105	3	0.5	1				4.5	2
D105	3	0.5	2				4.5	2
D105	3	0.5	3				4.5	2
D105	3	0.5	4				4.5	2
D105	3	0.5	1				4.5	2
D105	3	0.5	2				4.5	2
D105	3	0.5	3				4.5	2
D105	3	0.5	4				4.5	2
D105	4	0.5	1				4.5	2	1
D105	4	0.5	2				4.5	2	1
D105	4	0.5	3				4.5	2	1
D105	4	0.5	4				4.5	2	1
D105	4	0.5	1	4	-0.5	0	4.5	2	1
D105	4	0.5	2	4	-0.5	0	4.5	2	1
D105	4	0.5	3	4	-0.5	0	4.5	2	1
D105	4	0.5	4	5	-0.5	0	4.5	2	1
D105	5	0.5	1				4.5	2	1
D105	5	0.5	2				4.5	2	1
D105	5	0.5	3				4.5	2	1
D105	5	0.5	4				4.5	2	1
D105	5	0.5	1				4.5	2	1
D105	5	0.5	2				4.5	2	1
D105	5	0.5	3				4.5	2	1
D105	5	0.5	4				4.5	2	1
D105	6	0.5	1				4.5	2	1
D105	6	0.5	2				4.5	2	1
D105	6	0.5	3				4.5	2	1
D105	6	0.5	4				4.5	2	1
D105	6	0.5	1				4.5	2	1
D105	6	0.5	2				4.5	2	1
D105	6	0.5	3				4.5	2	1
D105	6	0.5	4				4.5	2	1
D105	7	0.5	1				4.5	2	1
D105	7	0.5	2				4.5	2	1
D105	7	0.5	3				4.5	2	1
D105	7	0.5	4				4.5	2	1
D105	7	0.5	1				4.5	2	1
D105	7	0.5	2				4.5	2	1
D105	7	0.5	3				4.5	2	1
D105	7	0.5	4				4.5	2	1
D105	8	0.5	1				4.5	2	1
D105	8	0.5	2				4.5	2	1
D105	8	0.5	3				4.5	2	1
D105	8	0.5	4				4.5	2	1
D105	8	0.5	1				4.5	2	1
D105	8	0.5	2				4.5	2	1
D105	8	0.5	3				4.5	2	1
D105	8	0.5	4				4.5	2	1
D105	9	0.5	1				4.5	2	1
D105	9	0.5	2				4.5	2	1
D105	9	0.5	3				4.5	2	1
D105	9	0.5	4				4.5	2	1
D105	9	0.5	1				4.5	2	1
D105	9	0.5	2				4.5	2	1
D105	9	0.5	3				4.5	2	1
D105	9	0.5	4				4.5	2	1
D105	10	0.5	1				4.5	2	1
D105	10	0.5	2				4.5	2	1
D105	10	0.5	3				4.5	2	1
D105	10	0.5	4				4.5	2	1
D105	10	0.5	1	2	0.5	0	4.5	2	1
D105	10	0.5	2	5	0.5	0	4.5	2	1
D105	10	0.5	3	4	0.5	0	4.5	2	1
D105	10	0.5	4	5	0.5	0	4.5	2	1
D105	11	0.5	1				4.5	2
D105	11	0.5	2				4.5	2
D105	11	0.5	3				4.5	2
D105	11	0.5	4				4.5	2
D105	11	0.5	1				4.5	2
D105	11	0.5	2				4.5	2
D105	11	0.5	3				4.5	2
D105	11	0.5	4				4.5	2
D105	12	0.5	1				4.5	2
D105	12	0.5	2				4.5	2
D105	12	0.5	3				4.5	2
D105	12	0.5	4				4.5	2
D105	12	0.5	1				4.5	2
D105	12	0.5	2				4.5	2
D105	12	0.5	3				4.5	2
D105	12	0.5	4				4.5	2
D105	13	0.5	1				4.5	2	1
D105	13	0.5	2				4.5	2	1
D105	13	0.5	3				4.5	2	1
D105	13	0.5	4				4.5	2	1
D105	13	0.5	1				4.5	2	1
D105	13	0.5	2				4.5	2	1
D105	13	0.5	3				4.5	2	1
D105	13	0.5	4				4.5	2	1
D105	14	0.5	1				4.5	2
D105	14	0.5	2				4.5	2
D105	14	0.5	3				4.5	2
D105	14	0.5	4				4.5	2
D105	14	0.5	1				4.5	2
D105	14	0.5	2				4.5	2
D105	14	0.5	3				4.5	2
D105	14	0.5	4				4.5	2
D106	1	0.5	1				4.67	4	1
D106	1	0.5	2				4.67	4	1
D106	1	0.5	3				4.67	4	1
D106	1	0.5	4				4.67	4	1
D106	1	0.5	1				4.67	4	1
D106	1	0.5	2				4.67	4	1
D106	1	0.5	3				4.67	4	1
D106	1	0.5	4				4.67	4	1
D106	2	0.5	1				4.67	4	1
D106	2	0.5	2				4.67	4	1
D106	2	0.5	3				4.67	4	1
D106	2	0.5	4				4.67	4	1
D106	2	0.5	1				4.67	4	1
D106	2	0.5	2				4.67	4	1
D106	2	0.5	3				4.67	4	1
D106	2	0.5	4				4.67	4	1
D106	3	0.5	1	1	0.33	-1	4.67	4	1
D106	3	0.5	2	3	0.33	-1	4.67	4	1
D106	3	0.5	3	1	0.33	-1	4.67	4	1
D106	3	0.5	4	3	0.33	-1	4.67	4	1
D106	3	0.5	1				4.67	4	1
D106	3	0.5	2				4.67	4	1
D106	3	0.5	3				4.67	4	1
D106	3	0.5	4				4.67	4	1
D106	4	0.5	1				4.67	4	1
D106	4	0.5	2				4.67	4	1
D106	4	0.5	3				4.67	4	1
D106	4	0.5	4				4.67	4	1
D106	4	0.5	1				4.67	4	1
D106	4	0.5	2				4.67	4	1
D106	4	0.5	3				4.67	4	1
D106	4	0.5	4				4.67	4	1
D106	5	0.5	1				4.67	4
D106	5	0.5	2				4.67	4
D106	5	0.5	3				4.67	4
D106	5	0.5	4				4.67	4
D106	5	0.5	1				4.67	4
D106	5	0.5	2				4.67	4
D106	5	0.5	3				4.67	4
D106	5	0.5	4				4.67	4
D106	6	0.5	1				4.67	4
D106	6	0.5	2				4.67	4
D106	6	0.5	3				4.67	4
D106	6	0.5	4				4.67	4
D106	6	0.5	1				4.67	4
D106	6	0.5	2				4.67	4
D106	6	0.5	3				4.67	4
D106	6	0.5	4				4.67	4
D106	7	0.5	1				4.67	4	1
D106	7	0.5	2				4.67	4	1
D106	7	0.5	3				4.67	4	1
D106	7	0.5	4				4.67	4	1
D106	7	0.5	1				4.67	4	1
D106	7	0.5	2				4.67	4	1
D106	7	0.5	3				4.67	4	1
D106	7	0.5	4				4.67	4	1
D106	8	0.5	1				4.67	4	1
D106	8	0.5	2				4.67	4	1
D106	8	0.5	3				4.67	4	1
D106	8	0.5	4				4.67	4	1
D106	8	0.5	1				4.67	4	1
D106	8	0.5	2				4.67	4	1
D106	8	0.5	3				4.67	4	1
D106	8	0.5	4				4.67	4	1
D106	9	0.5	1	3	-0.67	0	4.67	4	1
D106	9	0.5	2	1	-0.67	0	4.67	4	1
D106	9	0.5	3	1	-0.67	0	4.67	4	1
D106	9	0.5	4	1	-0.67	0	4.67	4	1
D106	9	0.5	1				4.67	4	1
D106	9	0.5	2				4.67	4	1
D106	9	0.5	3				4.67	4	1
D106	9	0.5	4				4.67	4	1
D106	10	0.5	1				4.67	4	1
D106	10	0.5	2				4.67	4	1
D106	10	0.5	3				4.67	4	1
D106	10	0.5	4				4.67	4	1
D106	10	0.5	1				4.67	4	1
D106	10	0.5	2				4.67	4	1
D106	10	0.5	3				4.67	4	1
D106	10	0.5	4				4.67	4	1
D106	11	0.5	1	3	0.33	1	4.67	4	1
D106	11	0.5	2	5	0.33	1	4.67	4	1
D106	11	0.5	3	5	0.33	1	4.67	4	1
D106	11	0.5	4	5	0.33	1	4.67	4	1
D106	11	0.5	1				4.67	4	1
D106	11	0.5	2				4.67	4	1
D106	11	0.5	3				4.67	4	1
D106	11	0.5	4				4.67	4	1
D106	12	0.5	1				4.67	4	1
D106	12	0.5	2				4.67	4	1
D106	12	0.5	3				4.67	4	1
D106	12	0.5	4				4.67	4	1
D106	12	0.5	1				4.67	4	1
D106	12	0.5	2				4.67	4	1
D106	12	0.5	3				4.67	4	1
D106	12	0.5	4				4.67	4	1
D106	13	0.5	1				4.67	4	1
D106	13	0.5	2				4.67	4	1
D106	13	0.5	3				4.67	4	1
D106	13	0.5	4				4.67	4	1
D106	13	0.5	1				4.67	4	1
D106	13	0.5	2				4.67	4	1
D106	13	0.5	3				4.67	4	1
D106	13	0.5	4				4.67	4	1
D106	14	0.5	1				4.67	4	1
D106	14	0.5	2				4.67	4	1
D106	14	0.5	3				4.67	4	1
D106	14	0.5	4				4.67	4	1
D106	14	0.5	1				4.67	4	1
D106	14	0.5	2				4.67	4	1
D106	14	0.5	3				4.67	4	1
D106	14	0.5	4				4.67	4	1
D107	1	-0.5	1				2.33	2.67	1
D107	1	-0.5	2				2.33	2.67	1
D107	1	-0.5	3				2.33	2.67	1
D107	1	-0.5	4				2.33	2.67	1
D107	1	-0.5	1	2	-0.33	-0.67	2.33	2.67	1
D107	1	-0.5	2	2	-0.33	-0.67	2.33	2.67	1
D107	1	-0.5	3	2	-0.33	-0.67	2.33	2.67	1
D107	1	-0.5	4	2	-0.33	-0.67	2.33	2.67	1
D107	2	-0.5	1				2.33	2.67	1
D107	2	-0.5	2				2.33	2.67	1
D107	2	-0.5	3				2.33	2.67	1
D107	2	-0.5	4				2.33	2.67	1
D107	2	-0.5	1				2.33	2.67	1
D107	2	-0.5	2				2.33	2.67	1
D107	2	-0.5	3				2.33	2.67	1
D107	2	-0.5	4				2.33	2.67	1
D107	3	-0.5	1	2	-0.33	1.33	2.33	2.67	1
D107	3	-0.5	2	4	-0.33	1.33	2.33	2.67	1
D107	3	-0.5	3	4	-0.33	1.33	2.33	2.67	1
D107	3	-0.5	4	2	-0.33	1.33	2.33	2.67	1
D107	3	-0.5	1				2.33	2.67	1
D107	3	-0.5	2				2.33	2.67	1
D107	3	-0.5	3				2.33	2.67	1
D107	3	-0.5	4				2.33	2.67	1
D107	4	-0.5	1				2.33	2.67	1
D107	4	-0.5	2				2.33	2.67	1
D107	4	-0.5	3				2.33	2.67	1
D107	4	-0.5	4				2.33	2.67	1
D107	4	-0.5	1				2.33	2.67	1
D107	4	-0.5	2				2.33	2.67	1
D107	4	-0.5	3				2.33	2.67	1
D107	4	-0.5	4				2.33	2.67	1
D107	5	-0.5	1				2.33	2.67	1
D107	5	-0.5	2				2.33	2.67	1
D107	5	-0.5	3				2.33	2.67	1
D107	5	-0.5	4				2.33	2.67	1
D107	5	-0.5	1				2.33	2.67	1
D107	5	-0.5	2				2.33	2.67	1
D107	5	-0.5	3				2.33	2.67	1
D107	5	-0.5	4				2.33	2.67	1
D107	6	-0.5	1				2.33	2.67
D107	6	-0.5	2				2.33	2.67
D107	6	-0.5	3				2.33	2.67
D107	6	-0.5	4				2.33	2.67
D107	6	-0.5	1				2.33	2.67
D107	6	-0.5	2				2.33	2.67
D107	6	-0.5	3				2.33	2.67
D107	6	-0.5	4				2.33	2.67
D107	7	-0.5	1				2.33	2.67	1
D107	7	-0.5	2				2.33	2.67	1
D107	7	-0.5	3				2.33	2.67	1
D107	7	-0.5	4				2.33	2.67	1
D107	7	-0.5	1				2.33	2.67	1
D107	7	-0.5	2				2.33	2.67	1
D107	7	-0.5	3				2.33	2.67	1
D107	7	-0.5	4				2.33	2.67	1
D107	8	-0.5	1				2.33	2.67	1
D107	8	-0.5	2				2.33	2.67	1
D107	8	-0.5	3				2.33	2.67	1
D107	8	-0.5	4				2.33	2.67	1
D107	8	-0.5	1				2.33	2.67	1
D107	8	-0.5	2				2.33	2.67	1
D107	8	-0.5	3				2.33	2.67	1
D107	8	-0.5	4				2.33	2.67	1
D107	9	-0.5	1				2.33	2.67	1
D107	9	-0.5	2				2.33	2.67	1
D107	9	-0.5	3				2.33	2.67	1
D107	9	-0.5	4				2.33	2.67	1
D107	9	-0.5	1				2.33	2.67	1
D107	9	-0.5	2				2.33	2.67	1
D107	9	-0.5	3				2.33	2.67	1
D107	9	-0.5	4				2.33	2.67	1
D107	10	-0.5	1				2.33	2.67	1
D107	10	-0.5	2				2.33	2.67	1
D107	10	-0.5	3				2.33	2.67	1
D107	10	-0.5	4				2.33	2.67	1
D107	10	-0.5	1	2	0.67	-0.67	2.33	2.67	1
D107	10	-0.5	2	2	0.67	-0.67	2.33	2.67	1
D107	10	-0.5	3	2	0.67	-0.67	2.33	2.67	1
D107	10	-0.5	4	2	0.67	-0.67	2.33	2.67	1
D107	11	-0.5	1				2.33	2.67
D107	11	-0.5	2				2.33	2.67
D107	11	-0.5	3				2.33	2.67
D107	11	-0.5	4				2.33	2.67
D107	11	-0.5	1				2.33	2.67
D107	11	-0.5	2				2.33	2.67
D107	11	-0.5	3				2.33	2.67
D107	11	-0.5	4				2.33	2.67
D107	12	-0.5	1				2.33	2.67
D107	12	-0.5	2				2.33	2.67
D107	12	-0.5	3				2.33	2.67
D107	12	-0.5	4				2.33	2.67
D107	12	-0.5	1				2.33	2.67
D107	12	-0.5	2				2.33	2.67
D107	12	-0.5	3				2.33	2.67
D107	12	-0.5	4				2.33	2.67
D107	13	-0.5	1				2.33	2.67
D107	13	-0.5	2				2.33	2.67
D107	13	-0.5	3				2.33	2.67
D107	13	-0.5	4				2.33	2.67
D107	13	-0.5	1				2.33	2.67
D107	13	-0.5	2				2.33	2.67
D107	13	-0.5	3				2.33	2.67
D107	13	-0.5	4				2.33	2.67
D107	14	-0.5	1				2.33	2.67
D107	14	-0.5	2				2.33	2.67
D107	14	-0.5	3				2.33	2.67
D107	14	-0.5	4				2.33	2.67
D107	14	-0.5	1				2.33	2.67
D107	14	-0.5	2				2.33	2.67
D107	14	-0.5	3				2.33	2.67
D107	14	-0.5	4				2.33	2.67
D108	1	0.5	1	1	0.5	0	3.5	1	1
D108	1	0.5	2	4	0.5	0	3.5	1	1
D108	1	0.5	3	1	0.5	0	3.5	1	1
D108	1	0.5	4	1	0.5	0	3.5	1	1
D108	1	0.5	1				3.5	1	1
D108	1	0.5	2				3.5	1	1
D108	1	0.5	3				3.5	1	1
D108	1	0.5	4				3.5	1	1
D108	2	0.5	1				3.5	1	1
D108	2	0.5	2				3.5	1	1
D108	2	0.5	3				3.5	1	1
D108	2	0.5	4				3.5	1	1
D108	2	0.5	1				3.5	1	1
D108	2	0.5	2				3.5	1	1
D108	2	0.5	3				3.5	1	1
D108	2	0.5	4				3.5	1	1
D108	3	0.5	1	1	0.5	0	3.5	1	1
D108	3	0.5	2	5	0.5	0	3.5	1	1
D108	3	0.5	3	1	0.5	0	3.5	1	1
D108	3	0.5	4	1	0.5	0	3.5	1	1
D108	3	0.5	1				3.5	1	1
D108	3	0.5	2				3.5	1	1
D108	3	0.5	3				3.5	1	1
D108	3	0.5	4				3.5	1	1
D108	4	0.5	1				3.5	1	1
D108	4	0.5	2				3.5	1	1
D108	4	0.5	3				3.5	1	1
D108	4	0.5	4				3.5	1	1
D108	4	0.5	1				3.5	1	1
D108	4	0.5	2				3.5	1	1
D108	4	0.5	3				3.5	1	1
D108	4	0.5	4				3.5	1	1
D108	5	0.5	1	1	-2.5	0	3.5	1	1
D108	5	0.5	2	3	-2.5	0	3.5	1	1
D108	5	0.5	3	1	-2.5	0	3.5	1	1
D108	5	0.5	4	1	-2.5	0	3.5	1	1
D108	5	0.5	1				3.5	1	1
D108	5	0.5	2				3.5	1	1
D108	5	0.5	3				3.5	1	1
D108	5	0.5	4				3.5	1	1
D108	6	0.5	1				3.5	1	1
D108	6	0.5	2				3.5	1	1
D108	6	0.5	3				3.5	1	1
D108	6	0.5	4				3.5	1	1
D108	6	0.5	1				3.5	1	1
D108	6	0.5	2				3.5	1	1
D108	6	0.5	3				3.5	1	1
D108	6	0.5	4				3.5	1	1
D108	7	0.5	1				3.5	1	1
D108	7	0.5	2				3.5	1	1
D108	7	0.5	3				3.5	1	1
D108	7	0.5	4				3.5	1	1
D108	7	0.5	1				3.5	1	1
D108	7	0.5	2				3.5	1	1
D108	7	0.5	3				3.5	1	1
D108	7	0.5	4				3.5	1	1
D108	8	0.5	1				3.5	1	1
D108	8	0.5	2				3.5	1	1
D108	8	0.5	3				3.5	1	1
D108	8	0.5	4				3.5	1	1
D108	8	0.5	1				3.5	1	1
D108	8	0.5	2				3.5	1	1
D108	8	0.5	3				3.5	1	1
D108	8	0.5	4				3.5	1	1
D108	9	0.5	1				3.5	1	1
D108	9	0.5	2				3.5	1	1
D108	9	0.5	3				3.5	1	1
D108	9	0.5	4				3.5	1	1
D108	9	0.5	1				3.5	1	1
D108	9	0.5	2				3.5	1	1
D108	9	0.5	3				3.5	1	1
D108	9	0.5	4				3.5	1	1
D108	10	0.5	1				3.5	1	1
D108	10	0.5	2				3.5	1	1
D108	10	0.5	3				3.5	1	1
D108	10	0.5	4				3.5	1	1
D108	10	0.5	1				3.5	1	1
D108	10	0.5	2				3.5	1	1
D108	10	0.5	3				3.5	1	1
D108	10	0.5	4				3.5	1	1
D108	11	0.5	1				3.5	1	1
D108	11	0.5	2				3.5	1	1
D108	11	0.5	3				3.5	1	1
D108	11	0.5	4				3.5	1	1
D108	11	0.5	1				3.5	1	1
D108	11	0.5	2				3.5	1	1
D108	11	0.5	3				3.5	1	1
D108	11	0.5	4				3.5	1	1
D108	12	0.5	1				3.5	1	1
D108	12	0.5	2				3.5	1	1
D108	12	0.5	3				3.5	1	1
D108	12	0.5	4				3.5	1	1
D108	12	0.5	1				3.5	1	1
D108	12	0.5	2				3.5	1	1
D108	12	0.5	3				3.5	1	1
D108	12	0.5	4				3.5	1	1
D108	13	0.5	1				3.5	1	1
D108	13	0.5	2				3.5	1	1
D108	13	0.5	3				3.5	1	1
D108	13	0.5	4				3.5	1	1
D108	13	0.5	1				3.5	1	1
D108	13	0.5	2				3.5	1	1
D108	13	0.5	3				3.5	1	1
D108	13	0.5	4				3.5	1	1
D108	14	0.5	1	1	1.5	0	3.5	1	1
D108	14	0.5	2	2	1.5	0	3.5	1	1
D108	14	0.5	3	1	1.5	0	3.5	1	1
D108	14	0.5	4	1	1.5	0	3.5	1	1
D108	14	0.5	1				3.5	1	1
D108	14	0.5	2				3.5	1	1
D108	14	0.5	3				3.5	1	1
D108	14	0.5	4				3.5	1	1
D109	1	0.5	1				3	4	1
D109	1	0.5	2				3	4	1
D109	1	0.5	3				3	4	1
D109	1	0.5	4				3	4	1
D109	1	0.5	1				3	4	1
D109	1	0.5	2				3	4	1
D109	1	0.5	3				3	4	1
D109	1	0.5	4				3	4	1
D109	2	0.5	1				3	4	1
D109	2	0.5	2				3	4	1
D109	2	0.5	3				3	4	1
D109	2	0.5	4				3	4	1
D109	2	0.5	1				3	4	1
D109	2	0.5	2				3	4	1
D109	2	0.5	3				3	4	1
D109	2	0.5	4				3	4	1
D109	3	0.5	1				3	4	1
D109	3	0.5	2				3	4	1
D109	3	0.5	3				3	4	1
D109	3	0.5	4				3	4	1
D109	3	0.5	1				3	4	1
D109	3	0.5	2				3	4	1
D109	3	0.5	3				3	4	1
D109	3	0.5	4				3	4	1
D109	4	0.5	1				3	4	1
D109	4	0.5	2				3	4	1
D109	4	0.5	3				3	4	1
D109	4	0.5	4				3	4	1
D109	4	0.5	1				3	4	1
D109	4	0.5	2				3	4	1
D109	4	0.5	3				3	4	1
D109	4	0.5	4				3	4	1
D109	5	0.5	1				3	4	1
D109	5	0.5	2				3	4	1
D109	5	0.5	3				3	4	1
D109	5	0.5	4				3	4	1
D109	5	0.5	1				3	4	1
D109	5	0.5	2				3	4	1
D109	5	0.5	3				3	4	1
D109	5	0.5	4				3	4	1
D109	6	0.5	1				3	4	1
D109	6	0.5	2				3	4	1
D109	6	0.5	3				3	4	1
D109	6	0.5	4				3	4	1
D109	6	0.5	1				3	4	1
D109	6	0.5	2				3	4	1
D109	6	0.5	3				3	4	1
D109	6	0.5	4				3	4	1
D109	7	0.5	1				3	4
D109	7	0.5	2				3	4
D109	7	0.5	3				3	4
D109	7	0.5	4				3	4
D109	7	0.5	1				3	4
D109	7	0.5	2				3	4
D109	7	0.5	3				3	4
D109	7	0.5	4				3	4
D109	8	0.5	1				3	4	1
D109	8	0.5	2				3	4	1
D109	8	0.5	3				3	4	1
D109	8	0.5	4				3	4	1
D109	8	0.5	1				3	4	1
D109	8	0.5	2				3	4	1
D109	8	0.5	3				3	4	1
D109	8	0.5	4				3	4	1
D109	9	0.5	1				3	4	1
D109	9	0.5	2				3	4	1
D109	9	0.5	3				3	4	1
D109	9	0.5	4				3	4	1
D109	9	0.5	1				3	4	1
D109	9	0.5	2				3	4	1
D109	9	0.5	3				3	4	1
D109	9	0.5	4				3	4	1
D109	10	0.5	1				3	4	1
D109	10	0.5	2				3	4	1
D109	10	0.5	3				3	4	1
D109	10	0.5	4				3	4	1
D109	10	0.5	1				3	4	1
D109	10	0.5	2				3	4	1
D109	10	0.5	3				3	4	1
D109	10	0.5	4				3	4	1
D109	11	0.5	1				3	4	1
D109	11	0.5	2				3	4	1
D109	11	0.5	3				3	4	1
D109	11	0.5	4				3	4	1
D109	11	0.5	1	3	0	0	3	4	1
D109	11	0.5	2	4	0	0	3	4	1
D109	11	0.5	3	4	0	0	3	4	1
D109	11	0.5	4	5	0	0	3	4	1
D109	12	0.5	1				3	4	1
D109	12	0.5	2				3	4	1
D109	12	0.5	3				3	4	1
D109	12	0.5	4				3	4	1
D109	12	0.5	1				3	4	1
D109	12	0.5	2				3	4	1
D109	12	0.5	3				3	4	1
D109	12	0.5	4				3	4	1
D109	13	0.5	1				3	4	1
D109	13	0.5	2				3	4	1
D109	13	0.5	3				3	4	1
D109	13	0.5	4				3	4	1
D109	13	0.5	1				3	4	1
D109	13	0.5	2				3	4	1
D109	13	0.5	3				3	4	1
D109	13	0.5	4				3	4	1
D109	14	0.5	1				3	4	1
D109	14	0.5	2				3	4	1
D109	14	0.5	3				3	4	1
D109	14	0.5	4				3	4	1
D109	14	0.5	1				3	4	1
D109	14	0.5	2				3	4	1
D109	14	0.5	3				3	4	1
D109	14	0.5	4				3	4	1
D11	1	-0.5	1	3	-0.25	0.42	4.25	3.58	1
D11	1	-0.5	2	2	-0.25	0.42	4.25	3.58	1
D11	1	-0.5	3	4	-0.25	0.42	4.25	3.58	1
D11	1	-0.5	4	5	-0.25	0.42	4.25	3.58	1
D11	1	-0.5	1	2	-0.25	-0.58	4.25	3.58	1
D11	1	-0.5	2	2	-0.25	-0.58	4.25	3.58	1
D11	1	-0.5	3	4	-0.25	-0.58	4.25	3.58	1
D11	1	-0.5	4	5	-0.25	-0.58	4.25	3.58	1
D11	2	-0.5	1	3	-0.25	-0.58	4.25	3.58	1
D11	2	-0.5	2	4	-0.25	-0.58	4.25	3.58	1
D11	2	-0.5	3	3	-0.25	-0.58	4.25	3.58	1
D11	2	-0.5	4	4	-0.25	-0.58	4.25	3.58	1
D11	2	-0.5	1				4.25	3.58	1
D11	2	-0.5	2				4.25	3.58	1
D11	2	-0.5	3				4.25	3.58	1
D11	2	-0.5	4				4.25	3.58	1
D11	3	-0.5	1				4.25	3.58	1
D11	3	-0.5	2				4.25	3.58	1
D11	3	-0.5	3				4.25	3.58	1
D11	3	-0.5	4				4.25	3.58	1
D11	3	-0.5	1				4.25	3.58	1
D11	3	-0.5	2				4.25	3.58	1
D11	3	-0.5	3				4.25	3.58	1
D11	3	-0.5	4				4.25	3.58	1
D11	4	-0.5	1				4.25	3.58	1
D11	4	-0.5	2				4.25	3.58	1
D11	4	-0.5	3				4.25	3.58	1
D11	4	-0.5	4				4.25	3.58	1
D11	4	-0.5	1	2	-0.25	-1.58	4.25	3.58	1
D11	4	-0.5	2	2	-0.25	-1.58	4.25	3.58	1
D11	4	-0.5	3	2	-0.25	-1.58	4.25	3.58	1
D11	4	-0.5	4	5	-0.25	-1.58	4.25	3.58	1
D11	5	-0.5	1				4.25	3.58	1
D11	5	-0.5	2				4.25	3.58	1
D11	5	-0.5	3				4.25	3.58	1
D11	5	-0.5	4				4.25	3.58	1
D11	5	-0.5	1				4.25	3.58	1
D11	5	-0.5	2				4.25	3.58	1
D11	5	-0.5	3				4.25	3.58	1
D11	5	-0.5	4				4.25	3.58	1
D11	6	-0.5	1	2	0.75	0.42	4.25	3.58	1
D11	6	-0.5	2	4	0.75	0.42	4.25	3.58	1
D11	6	-0.5	3	4	0.75	0.42	4.25	3.58	1
D11	6	-0.5	4	5	0.75	0.42	4.25	3.58	1
D11	6	-0.5	1	1	0.75	-0.58	4.25	3.58	1
D11	6	-0.5	2	4	0.75	-0.58	4.25	3.58	1
D11	6	-0.5	3	4	0.75	-0.58	4.25	3.58	1
D11	6	-0.5	4	5	0.75	-0.58	4.25	3.58	1
D11	7	-0.5	1				4.25	3.58
D11	7	-0.5	2				4.25	3.58
D11	7	-0.5	3				4.25	3.58
D11	7	-0.5	4				4.25	3.58
D11	7	-0.5	1				4.25	3.58
D11	7	-0.5	2				4.25	3.58
D11	7	-0.5	3				4.25	3.58
D11	7	-0.5	4				4.25	3.58
D11	8	-0.5	1				4.25	3.58	1
D11	8	-0.5	2				4.25	3.58	1
D11	8	-0.5	3				4.25	3.58	1
D11	8	-0.5	4				4.25	3.58	1
D11	8	-0.5	1	1	-0.25	0.42	4.25	3.58	1
D11	8	-0.5	2	3	-0.25	0.42	4.25	3.58	1
D11	8	-0.5	3	3	-0.25	0.42	4.25	3.58	1
D11	8	-0.5	4	2	-0.25	0.42	4.25	3.58	1
D11	9	-0.5	1				4.25	3.58	1
D11	9	-0.5	2				4.25	3.58	1
D11	9	-0.5	3				4.25	3.58	1
D11	9	-0.5	4				4.25	3.58	1
D11	9	-0.5	1				4.25	3.58	1
D11	9	-0.5	2				4.25	3.58	1
D11	9	-0.5	3				4.25	3.58	1
D11	9	-0.5	4				4.25	3.58	1
D11	10	-0.5	1	1	-0.25	0.42	4.25	3.58	1
D11	10	-0.5	2	3	-0.25	0.42	4.25	3.58	1
D11	10	-0.5	3	3	-0.25	0.42	4.25	3.58	1
D11	10	-0.5	4	2	-0.25	0.42	4.25	3.58	1
D11	10	-0.5	1				4.25	3.58	1
D11	10	-0.5	2				4.25	3.58	1
D11	10	-0.5	3				4.25	3.58	1
D11	10	-0.5	4				4.25	3.58	1
D11	11	-0.5	1	1	-0.25	-0.58	4.25	3.58	1
D11	11	-0.5	2	2	-0.25	-0.58	4.25	3.58	1
D11	11	-0.5	3	3	-0.25	-0.58	4.25	3.58	1
D11	11	-0.5	4	1	-0.25	-0.58	4.25	3.58	1
D11	11	-0.5	1				4.25	3.58	1
D11	11	-0.5	2				4.25	3.58	1
D11	11	-0.5	3				4.25	3.58	1
D11	11	-0.5	4				4.25	3.58	1
D11	12	-0.5	1				4.25	3.58
D11	12	-0.5	2				4.25	3.58
D11	12	-0.5	3				4.25	3.58
D11	12	-0.5	4				4.25	3.58
D11	12	-0.5	1				4.25	3.58
D11	12	-0.5	2				4.25	3.58
D11	12	-0.5	3				4.25	3.58
D11	12	-0.5	4				4.25	3.58
D11	13	-0.5	1				4.25	3.58	1
D11	13	-0.5	2				4.25	3.58	1
D11	13	-0.5	3				4.25	3.58	1
D11	13	-0.5	4				4.25	3.58	1
D11	13	-0.5	1	2	-0.25	1.42	4.25	3.58	1
D11	13	-0.5	2	3	-0.25	1.42	4.25	3.58	1
D11	13	-0.5	3	4	-0.25	1.42	4.25	3.58	1
D11	13	-0.5	4	4	-0.25	1.42	4.25	3.58	1
D11	14	-0.5	1	2	0.75	0.42	4.25	3.58	1
D11	14	-0.5	2	4	0.75	0.42	4.25	3.58	1
D11	14	-0.5	3	4	0.75	0.42	4.25	3.58	1
D11	14	-0.5	4	4	0.75	0.42	4.25	3.58	1
D11	14	-0.5	1	2	-0.25	0.42	4.25	3.58	1
D11	14	-0.5	2	4	-0.25	0.42	4.25	3.58	1
D11	14	-0.5	3	4	-0.25	0.42	4.25	3.58	1
D11	14	-0.5	4	4	-0.25	0.42	4.25	3.58	1
D110	1	0.5	1	2	-1.67	-1	2.67	2	1
D110	1	0.5	2	2	-1.67	-1	2.67	2	1
D110	1	0.5	3	2	-1.67	-1	2.67	2	1
D110	1	0.5	4	2	-1.67	-1	2.67	2	1
D110	1	0.5	1				2.67	2	1
D110	1	0.5	2				2.67	2	1
D110	1	0.5	3				2.67	2	1
D110	1	0.5	4				2.67	2	1
D110	2	0.5	1				2.67	2	1
D110	2	0.5	2				2.67	2	1
D110	2	0.5	3				2.67	2	1
D110	2	0.5	4				2.67	2	1
D110	2	0.5	1				2.67	2	1
D110	2	0.5	2				2.67	2	1
D110	2	0.5	3				2.67	2	1
D110	2	0.5	4				2.67	2	1
D110	3	0.5	1				2.67	2	1
D110	3	0.5	2				2.67	2	1
D110	3	0.5	3				2.67	2	1
D110	3	0.5	4				2.67	2	1
D110	3	0.5	1				2.67	2	1
D110	3	0.5	2				2.67	2	1
D110	3	0.5	3				2.67	2	1
D110	3	0.5	4				2.67	2	1
D110	4	0.5	1				2.67	2	1
D110	4	0.5	2				2.67	2	1
D110	4	0.5	3				2.67	2	1
D110	4	0.5	4				2.67	2	1
D110	4	0.5	1				2.67	2	1
D110	4	0.5	2				2.67	2	1
D110	4	0.5	3				2.67	2	1
D110	4	0.5	4				2.67	2	1
D110	5	0.5	1				2.67	2	1
D110	5	0.5	2				2.67	2	1
D110	5	0.5	3				2.67	2	1
D110	5	0.5	4				2.67	2	1
D110	5	0.5	1				2.67	2	1
D110	5	0.5	2				2.67	2	1
D110	5	0.5	3				2.67	2	1
D110	5	0.5	4				2.67	2	1
D110	6	0.5	1				2.67	2	1
D110	6	0.5	2				2.67	2	1
D110	6	0.5	3				2.67	2	1
D110	6	0.5	4				2.67	2	1
D110	6	0.5	1				2.67	2	1
D110	6	0.5	2				2.67	2	1
D110	6	0.5	3				2.67	2	1
D110	6	0.5	4				2.67	2	1
D110	7	0.5	1				2.67	2
D110	7	0.5	2				2.67	2
D110	7	0.5	3				2.67	2
D110	7	0.5	4				2.67	2
D110	7	0.5	1				2.67	2
D110	7	0.5	2				2.67	2
D110	7	0.5	3				2.67	2
D110	7	0.5	4				2.67	2
D110	8	0.5	1				2.67	2
D110	8	0.5	2				2.67	2
D110	8	0.5	3				2.67	2
D110	8	0.5	4				2.67	2
D110	8	0.5	1				2.67	2
D110	8	0.5	2				2.67	2
D110	8	0.5	3				2.67	2
D110	8	0.5	4				2.67	2
D110	9	0.5	1	4	1.33	1	2.67	2	1
D110	9	0.5	2	2	1.33	1	2.67	2	1
D110	9	0.5	3	3	1.33	1	2.67	2	1
D110	9	0.5	4	3	1.33	1	2.67	2	1
D110	9	0.5	1				2.67	2	1
D110	9	0.5	2				2.67	2	1
D110	9	0.5	3				2.67	2	1
D110	9	0.5	4				2.67	2	1
D110	10	0.5	1				2.67	2	1
D110	10	0.5	2				2.67	2	1
D110	10	0.5	3				2.67	2	1
D110	10	0.5	4				2.67	2	1
D110	10	0.5	1				2.67	2	1
D110	10	0.5	2				2.67	2	1
D110	10	0.5	3				2.67	2	1
D110	10	0.5	4				2.67	2	1
D110	11	0.5	1	3	0.33	0	2.67	2	1
D110	11	0.5	2	2	0.33	0	2.67	2	1
D110	11	0.5	3	2	0.33	0	2.67	2	1
D110	11	0.5	4	2	0.33	0	2.67	2	1
D110	11	0.5	1				2.67	2	1
D110	11	0.5	2				2.67	2	1
D110	11	0.5	3				2.67	2	1
D110	11	0.5	4				2.67	2	1
D110	12	0.5	1				2.67	2
D110	12	0.5	2				2.67	2
D110	12	0.5	3				2.67	2
D110	12	0.5	4				2.67	2
D110	12	0.5	1				2.67	2
D110	12	0.5	2				2.67	2
D110	12	0.5	3				2.67	2
D110	12	0.5	4				2.67	2
D110	13	0.5	1				2.67	2
D110	13	0.5	2				2.67	2
D110	13	0.5	3				2.67	2
D110	13	0.5	4				2.67	2
D110	13	0.5	1				2.67	2
D110	13	0.5	2				2.67	2
D110	13	0.5	3				2.67	2
D110	13	0.5	4				2.67	2
D110	14	0.5	1				2.67	2
D110	14	0.5	2				2.67	2
D110	14	0.5	3				2.67	2
D110	14	0.5	4				2.67	2
D110	14	0.5	1				2.67	2
D110	14	0.5	2				2.67	2
D110	14	0.5	3				2.67	2
D110	14	0.5	4				2.67	2
D111	1	0.5	1	1	0.18	0.09	3.82	2.91	1
D111	1	0.5	2	4	0.18	0.09	3.82	2.91	1
D111	1	0.5	3	4	0.18	0.09	3.82	2.91	1
D111	1	0.5	4	1	0.18	0.09	3.82	2.91	1
D111	1	0.5	1				3.82	2.91	1
D111	1	0.5	2				3.82	2.91	1
D111	1	0.5	3				3.82	2.91	1
D111	1	0.5	4				3.82	2.91	1
D111	2	0.5	1	1	-0.82	-1.91	3.82	2.91	1
D111	2	0.5	2	1	-0.82	-1.91	3.82	2.91	1
D111	2	0.5	3	4	-0.82	-1.91	3.82	2.91	1
D111	2	0.5	4	1	-0.82	-1.91	3.82	2.91	1
D111	2	0.5	1				3.82	2.91	1
D111	2	0.5	2				3.82	2.91	1
D111	2	0.5	3				3.82	2.91	1
D111	2	0.5	4				3.82	2.91	1
D111	3	0.5	1				3.82	2.91	1
D111	3	0.5	2				3.82	2.91	1
D111	3	0.5	3				3.82	2.91	1
D111	3	0.5	4				3.82	2.91	1
D111	3	0.5	1				3.82	2.91	1
D111	3	0.5	2				3.82	2.91	1
D111	3	0.5	3				3.82	2.91	1
D111	3	0.5	4				3.82	2.91	1
D111	4	0.5	1	1	0.18	1.09	3.82	2.91	1
D111	4	0.5	2	4	0.18	1.09	3.82	2.91	1
D111	4	0.5	3	3	0.18	1.09	3.82	2.91	1
D111	4	0.5	4	1	0.18	1.09	3.82	2.91	1
D111	4	0.5	1	1	0.18	1.09	3.82	2.91	1
D111	4	0.5	2	2	0.18	1.09	3.82	2.91	1
D111	4	0.5	3	2	0.18	1.09	3.82	2.91	1
D111	4	0.5	4	3	0.18	1.09	3.82	2.91	1
D111	5	0.5	1				3.82	2.91	1
D111	5	0.5	2				3.82	2.91	1
D111	5	0.5	3				3.82	2.91	1
D111	5	0.5	4				3.82	2.91	1
D111	5	0.5	1	4	1.18	2.09	3.82	2.91	1
D111	5	0.5	2	5	1.18	2.09	3.82	2.91	1
D111	5	0.5	3	5	1.18	2.09	3.82	2.91	1
D111	5	0.5	4	5	1.18	2.09	3.82	2.91	1
D111	6	0.5	1				3.82	2.91	1
D111	6	0.5	2				3.82	2.91	1
D111	6	0.5	3				3.82	2.91	1
D111	6	0.5	4				3.82	2.91	1
D111	6	0.5	1				3.82	2.91	1
D111	6	0.5	2				3.82	2.91	1
D111	6	0.5	3				3.82	2.91	1
D111	6	0.5	4				3.82	2.91	1
D111	7	0.5	1				3.82	2.91	1
D111	7	0.5	2				3.82	2.91	1
D111	7	0.5	3				3.82	2.91	1
D111	7	0.5	4				3.82	2.91	1
D111	7	0.5	1	4	1.18	2.09	3.82	2.91	1
D111	7	0.5	2	4	1.18	2.09	3.82	2.91	1
D111	7	0.5	3	5	1.18	2.09	3.82	2.91	1
D111	7	0.5	4	5	1.18	2.09	3.82	2.91	1
D111	8	0.5	1	1	0.18	-1.91	3.82	2.91	1
D111	8	0.5	2	3	0.18	-1.91	3.82	2.91	1
D111	8	0.5	3	4	0.18	-1.91	3.82	2.91	1
D111	8	0.5	4	3	0.18	-1.91	3.82	2.91	1
D111	8	0.5	1				3.82	2.91	1
D111	8	0.5	2				3.82	2.91	1
D111	8	0.5	3				3.82	2.91	1
D111	8	0.5	4				3.82	2.91	1
D111	9	0.5	1	1	0.18	-1.91	3.82	2.91	1
D111	9	0.5	2	2	0.18	-1.91	3.82	2.91	1
D111	9	0.5	3	2	0.18	-1.91	3.82	2.91	1
D111	9	0.5	4	5	0.18	-1.91	3.82	2.91	1
D111	9	0.5	1				3.82	2.91	1
D111	9	0.5	2				3.82	2.91	1
D111	9	0.5	3				3.82	2.91	1
D111	9	0.5	4				3.82	2.91	1
D111	10	0.5	1	1	0.18	0.09	3.82	2.91	1
D111	10	0.5	2	1	0.18	0.09	3.82	2.91	1
D111	10	0.5	3	4	0.18	0.09	3.82	2.91	1
D111	10	0.5	4	2	0.18	0.09	3.82	2.91	1
D111	10	0.5	1	4	0.18	-1.91	3.82	2.91	1
D111	10	0.5	2	2	0.18	-1.91	3.82	2.91	1
D111	10	0.5	3	2	0.18	-1.91	3.82	2.91	1
D111	10	0.5	4	2	0.18	-1.91	3.82	2.91	1
D111	11	0.5	1				3.82	2.91	1
D111	11	0.5	2				3.82	2.91	1
D111	11	0.5	3				3.82	2.91	1
D111	11	0.5	4				3.82	2.91	1
D111	11	0.5	1				3.82	2.91	1
D111	11	0.5	2				3.82	2.91	1
D111	11	0.5	3				3.82	2.91	1
D111	11	0.5	4				3.82	2.91	1
D111	12	0.5	1				3.82	2.91
D111	12	0.5	2				3.82	2.91
D111	12	0.5	3				3.82	2.91
D111	12	0.5	4				3.82	2.91
D111	12	0.5	1				3.82	2.91
D111	12	0.5	2				3.82	2.91
D111	12	0.5	3				3.82	2.91
D111	12	0.5	4				3.82	2.91
D111	13	0.5	1				3.82	2.91	1
D111	13	0.5	2				3.82	2.91	1
D111	13	0.5	3				3.82	2.91	1
D111	13	0.5	4				3.82	2.91	1
D111	13	0.5	1	4	-2.82	1.09	3.82	2.91	1
D111	13	0.5	2	3	-2.82	1.09	3.82	2.91	1
D111	13	0.5	3	3	-2.82	1.09	3.82	2.91	1
D111	13	0.5	4	3	-2.82	1.09	3.82	2.91	1
D111	14	0.5	1				3.82	2.91	1
D111	14	0.5	2				3.82	2.91	1
D111	14	0.5	3				3.82	2.91	1
D111	14	0.5	4				3.82	2.91	1
D111	14	0.5	1				3.82	2.91	1
D111	14	0.5	2				3.82	2.91	1
D111	14	0.5	3				3.82	2.91	1
D111	14	0.5	4				3.82	2.91	1
D112	1	-0.5	1				3.6	3.2	1
D112	1	-0.5	2				3.6	3.2	1
D112	1	-0.5	3				3.6	3.2	1
D112	1	-0.5	4				3.6	3.2	1
D112	1	-0.5	1				3.6	3.2	1
D112	1	-0.5	2				3.6	3.2	1
D112	1	-0.5	3				3.6	3.2	1
D112	1	-0.5	4				3.6	3.2	1
D112	2	-0.5	1				3.6	3.2	1
D112	2	-0.5	2				3.6	3.2	1
D112	2	-0.5	3				3.6	3.2	1
D112	2	-0.5	4				3.6	3.2	1
D112	2	-0.5	1				3.6	3.2	1
D112	2	-0.5	2				3.6	3.2	1
D112	2	-0.5	3				3.6	3.2	1
D112	2	-0.5	4				3.6	3.2	1
D112	3	-0.5	1				3.6	3.2	1
D112	3	-0.5	2				3.6	3.2	1
D112	3	-0.5	3				3.6	3.2	1
D112	3	-0.5	4				3.6	3.2	1
D112	3	-0.5	1	2	-1.6	-1.2	3.6	3.2	1
D112	3	-0.5	2	2	-1.6	-1.2	3.6	3.2	1
D112	3	-0.5	3	2	-1.6	-1.2	3.6	3.2	1
D112	3	-0.5	4	2	-1.6	-1.2	3.6	3.2	1
D112	4	-0.5	1	2	0.4	-0.2	3.6	3.2	1
D112	4	-0.5	2	3	0.4	-0.2	3.6	3.2	1
D112	4	-0.5	3	2	0.4	-0.2	3.6	3.2	1
D112	4	-0.5	4	4	0.4	-0.2	3.6	3.2	1
D112	4	-0.5	1				3.6	3.2	1
D112	4	-0.5	2				3.6	3.2	1
D112	4	-0.5	3				3.6	3.2	1
D112	4	-0.5	4				3.6	3.2	1
D112	5	-0.5	1				3.6	3.2	1
D112	5	-0.5	2				3.6	3.2	1
D112	5	-0.5	3				3.6	3.2	1
D112	5	-0.5	4				3.6	3.2	1
D112	5	-0.5	1				3.6	3.2	1
D112	5	-0.5	2				3.6	3.2	1
D112	5	-0.5	3				3.6	3.2	1
D112	5	-0.5	4				3.6	3.2	1
D112	6	-0.5	1	3	0.4	-0.2	3.6	3.2	1
D112	6	-0.5	2	2	0.4	-0.2	3.6	3.2	1
D112	6	-0.5	3	2	0.4	-0.2	3.6	3.2	1
D112	6	-0.5	4	4	0.4	-0.2	3.6	3.2	1
D112	6	-0.5	1				3.6	3.2	1
D112	6	-0.5	2				3.6	3.2	1
D112	6	-0.5	3				3.6	3.2	1
D112	6	-0.5	4				3.6	3.2	1
D112	7	-0.5	1	4	0.4	0.8	3.6	3.2	1
D112	7	-0.5	2	4	0.4	0.8	3.6	3.2	1
D112	7	-0.5	3	5	0.4	0.8	3.6	3.2	1
D112	7	-0.5	4	4	0.4	0.8	3.6	3.2	1
D112	7	-0.5	1				3.6	3.2	1
D112	7	-0.5	2				3.6	3.2	1
D112	7	-0.5	3				3.6	3.2	1
D112	7	-0.5	4				3.6	3.2	1
D112	8	-0.5	1	5	0.4	0.8	3.6	3.2	1
D112	8	-0.5	2	5	0.4	0.8	3.6	3.2	1
D112	8	-0.5	3	3	0.4	0.8	3.6	3.2	1
D112	8	-0.5	4	3	0.4	0.8	3.6	3.2	1
D112	8	-0.5	1				3.6	3.2	1
D112	8	-0.5	2				3.6	3.2	1
D112	8	-0.5	3				3.6	3.2	1
D112	8	-0.5	4				3.6	3.2	1
D112	9	-0.5	1				3.6	3.2	1
D112	9	-0.5	2				3.6	3.2	1
D112	9	-0.5	3				3.6	3.2	1
D112	9	-0.5	4				3.6	3.2	1
D112	9	-0.5	1				3.6	3.2	1
D112	9	-0.5	2				3.6	3.2	1
D112	9	-0.5	3				3.6	3.2	1
D112	9	-0.5	4				3.6	3.2	1
D112	10	-0.5	1				3.6	3.2	1
D112	10	-0.5	2				3.6	3.2	1
D112	10	-0.5	3				3.6	3.2	1
D112	10	-0.5	4				3.6	3.2	1
D112	10	-0.5	1				3.6	3.2	1
D112	10	-0.5	2				3.6	3.2	1
D112	10	-0.5	3				3.6	3.2	1
D112	10	-0.5	4				3.6	3.2	1
D112	11	-0.5	1				3.6	3.2	1
D112	11	-0.5	2				3.6	3.2	1
D112	11	-0.5	3				3.6	3.2	1
D112	11	-0.5	4				3.6	3.2	1
D112	11	-0.5	1				3.6	3.2	1
D112	11	-0.5	2				3.6	3.2	1
D112	11	-0.5	3				3.6	3.2	1
D112	11	-0.5	4				3.6	3.2	1
D112	12	-0.5	1				3.6	3.2	1
D112	12	-0.5	2				3.6	3.2	1
D112	12	-0.5	3				3.6	3.2	1
D112	12	-0.5	4				3.6	3.2	1
D112	12	-0.5	1				3.6	3.2	1
D112	12	-0.5	2				3.6	3.2	1
D112	12	-0.5	3				3.6	3.2	1
D112	12	-0.5	4				3.6	3.2	1
D112	13	-0.5	1				3.6	3.2	1
D112	13	-0.5	2				3.6	3.2	1
D112	13	-0.5	3				3.6	3.2	1
D112	13	-0.5	4				3.6	3.2	1
D112	13	-0.5	1				3.6	3.2	1
D112	13	-0.5	2				3.6	3.2	1
D112	13	-0.5	3				3.6	3.2	1
D112	13	-0.5	4				3.6	3.2	1
D112	14	-0.5	1				3.6	3.2	1
D112	14	-0.5	2				3.6	3.2	1
D112	14	-0.5	3				3.6	3.2	1
D112	14	-0.5	4				3.6	3.2	1
D112	14	-0.5	1				3.6	3.2	1
D112	14	-0.5	2				3.6	3.2	1
D112	14	-0.5	3				3.6	3.2	1
D112	14	-0.5	4				3.6	3.2	1
D113	1	0.5	1	1	0	0	4	1	1
D113	1	0.5	2	1	0	0	4	1	1
D113	1	0.5	3	4	0	0	4	1	1
D113	1	0.5	4	3	0	0	4	1	1
D113	1	0.5	1				4	1	1
D113	1	0.5	2				4	1	1
D113	1	0.5	3				4	1	1
D113	1	0.5	4				4	1	1
D113	2	0.5	1				4	1	1
D113	2	0.5	2				4	1	1
D113	2	0.5	3				4	1	1
D113	2	0.5	4				4	1	1
D113	2	0.5	1				4	1	1
D113	2	0.5	2				4	1	1
D113	2	0.5	3				4	1	1
D113	2	0.5	4				4	1	1
D113	3	0.5	1				4	1	1
D113	3	0.5	2				4	1	1
D113	3	0.5	3				4	1	1
D113	3	0.5	4				4	1	1
D113	3	0.5	1				4	1	1
D113	3	0.5	2				4	1	1
D113	3	0.5	3				4	1	1
D113	3	0.5	4				4	1	1
D113	4	0.5	1				4	1
D113	4	0.5	2				4	1
D113	4	0.5	3				4	1
D113	4	0.5	4				4	1
D113	4	0.5	1				4	1
D113	4	0.5	2				4	1
D113	4	0.5	3				4	1
D113	4	0.5	4				4	1
D113	5	0.5	1				4	1
D113	5	0.5	2				4	1
D113	5	0.5	3				4	1
D113	5	0.5	4				4	1
D113	5	0.5	1				4	1
D113	5	0.5	2				4	1
D113	5	0.5	3				4	1
D113	5	0.5	4				4	1
D113	6	0.5	1				4	1
D113	6	0.5	2				4	1
D113	6	0.5	3				4	1
D113	6	0.5	4				4	1
D113	6	0.5	1				4	1
D113	6	0.5	2				4	1
D113	6	0.5	3				4	1
D113	6	0.5	4				4	1
D113	7	0.5	1				4	1
D113	7	0.5	2				4	1
D113	7	0.5	3				4	1
D113	7	0.5	4				4	1
D113	7	0.5	1				4	1
D113	7	0.5	2				4	1
D113	7	0.5	3				4	1
D113	7	0.5	4				4	1
D113	8	0.5	1				4	1
D113	8	0.5	2				4	1
D113	8	0.5	3				4	1
D113	8	0.5	4				4	1
D113	8	0.5	1				4	1
D113	8	0.5	2				4	1
D113	8	0.5	3				4	1
D113	8	0.5	4				4	1
D113	9	0.5	1				4	1
D113	9	0.5	2				4	1
D113	9	0.5	3				4	1
D113	9	0.5	4				4	1
D113	9	0.5	1				4	1
D113	9	0.5	2				4	1
D113	9	0.5	3				4	1
D113	9	0.5	4				4	1
D113	10	0.5	1				4	1
D113	10	0.5	2				4	1
D113	10	0.5	3				4	1
D113	10	0.5	4				4	1
D113	10	0.5	1				4	1
D113	10	0.5	2				4	1
D113	10	0.5	3				4	1
D113	10	0.5	4				4	1
D113	11	0.5	1				4	1
D113	11	0.5	2				4	1
D113	11	0.5	3				4	1
D113	11	0.5	4				4	1
D113	11	0.5	1				4	1
D113	11	0.5	2				4	1
D113	11	0.5	3				4	1
D113	11	0.5	4				4	1
D113	12	0.5	1				4	1
D113	12	0.5	2				4	1
D113	12	0.5	3				4	1
D113	12	0.5	4				4	1
D113	12	0.5	1				4	1
D113	12	0.5	2				4	1
D113	12	0.5	3				4	1
D113	12	0.5	4				4	1
D113	13	0.5	1				4	1
D113	13	0.5	2				4	1
D113	13	0.5	3				4	1
D113	13	0.5	4				4	1
D113	13	0.5	1				4	1
D113	13	0.5	2				4	1
D113	13	0.5	3				4	1
D113	13	0.5	4				4	1
D113	14	0.5	1				4	1
D113	14	0.5	2				4	1
D113	14	0.5	3				4	1
D113	14	0.5	4				4	1
D113	14	0.5	1				4	1
D113	14	0.5	2				4	1
D113	14	0.5	3				4	1
D113	14	0.5	4				4	1
D114	1	0.5	1				4.17	4.17	1
D114	1	0.5	2				4.17	4.17	1
D114	1	0.5	3				4.17	4.17	1
D114	1	0.5	4				4.17	4.17	1
D114	1	0.5	1				4.17	4.17	1
D114	1	0.5	2				4.17	4.17	1
D114	1	0.5	3				4.17	4.17	1
D114	1	0.5	4				4.17	4.17	1
D114	2	0.5	1				4.17	4.17
D114	2	0.5	2				4.17	4.17
D114	2	0.5	3				4.17	4.17
D114	2	0.5	4				4.17	4.17
D114	2	0.5	1				4.17	4.17
D114	2	0.5	2				4.17	4.17
D114	2	0.5	3				4.17	4.17
D114	2	0.5	4				4.17	4.17
D114	3	0.5	1	2	-0.17	-0.17	4.17	4.17	1
D114	3	0.5	2	2	-0.17	-0.17	4.17	4.17	1
D114	3	0.5	3	2	-0.17	-0.17	4.17	4.17	1
D114	3	0.5	4	4	-0.17	-0.17	4.17	4.17	1
D114	3	0.5	1				4.17	4.17	1
D114	3	0.5	2				4.17	4.17	1
D114	3	0.5	3				4.17	4.17	1
D114	3	0.5	4				4.17	4.17	1
D114	4	0.5	1	2	-0.17	-0.17	4.17	4.17	1
D114	4	0.5	2	4	-0.17	-0.17	4.17	4.17	1
D114	4	0.5	3	2	-0.17	-0.17	4.17	4.17	1
D114	4	0.5	4	2	-0.17	-0.17	4.17	4.17	1
D114	4	0.5	1				4.17	4.17	1
D114	4	0.5	2				4.17	4.17	1
D114	4	0.5	3				4.17	4.17	1
D114	4	0.5	4				4.17	4.17	1
D114	5	0.5	1	2	-0.17	-0.17	4.17	4.17	1
D114	5	0.5	2	2	-0.17	-0.17	4.17	4.17	1
D114	5	0.5	3	2	-0.17	-0.17	4.17	4.17	1
D114	5	0.5	4	5	-0.17	-0.17	4.17	4.17	1
D114	5	0.5	1				4.17	4.17	1
D114	5	0.5	2				4.17	4.17	1
D114	5	0.5	3				4.17	4.17	1
D114	5	0.5	4				4.17	4.17	1
D114	6	0.5	1				4.17	4.17	1
D114	6	0.5	2				4.17	4.17	1
D114	6	0.5	3				4.17	4.17	1
D114	6	0.5	4				4.17	4.17	1
D114	6	0.5	1				4.17	4.17	1
D114	6	0.5	2				4.17	4.17	1
D114	6	0.5	3				4.17	4.17	1
D114	6	0.5	4				4.17	4.17	1
D114	7	0.5	1				4.17	4.17	1
D114	7	0.5	2				4.17	4.17	1
D114	7	0.5	3				4.17	4.17	1
D114	7	0.5	4				4.17	4.17	1
D114	7	0.5	1	2	-0.17	-0.17	4.17	4.17	1
D114	7	0.5	2	3	-0.17	-0.17	4.17	4.17	1
D114	7	0.5	3	4	-0.17	-0.17	4.17	4.17	1
D114	7	0.5	4	4	-0.17	-0.17	4.17	4.17	1
D114	8	0.5	1				4.17	4.17	1
D114	8	0.5	2				4.17	4.17	1
D114	8	0.5	3				4.17	4.17	1
D114	8	0.5	4				4.17	4.17	1
D114	8	0.5	1				4.17	4.17	1
D114	8	0.5	2				4.17	4.17	1
D114	8	0.5	3				4.17	4.17	1
D114	8	0.5	4				4.17	4.17	1
D114	9	0.5	1				4.17	4.17	1
D114	9	0.5	2				4.17	4.17	1
D114	9	0.5	3				4.17	4.17	1
D114	9	0.5	4				4.17	4.17	1
D114	9	0.5	1				4.17	4.17	1
D114	9	0.5	2				4.17	4.17	1
D114	9	0.5	3				4.17	4.17	1
D114	9	0.5	4				4.17	4.17	1
D114	10	0.5	1	2	0.83	0.83	4.17	4.17	1
D114	10	0.5	2	5	0.83	0.83	4.17	4.17	1
D114	10	0.5	3	5	0.83	0.83	4.17	4.17	1
D114	10	0.5	4	4	0.83	0.83	4.17	4.17	1
D114	10	0.5	1				4.17	4.17	1
D114	10	0.5	2				4.17	4.17	1
D114	10	0.5	3				4.17	4.17	1
D114	10	0.5	4				4.17	4.17	1
D114	11	0.5	1				4.17	4.17	0
D114	11	0.5	2				4.17	4.17	0
D114	11	0.5	3				4.17	4.17	0
D114	11	0.5	4				4.17	4.17	0
D114	11	0.5	1				4.17	4.17	0
D114	11	0.5	2				4.17	4.17	0
D114	11	0.5	3				4.17	4.17	0
D114	11	0.5	4				4.17	4.17	0
D114	12	0.5	1				4.17	4.17	1
D114	12	0.5	2				4.17	4.17	1
D114	12	0.5	3				4.17	4.17	1
D114	12	0.5	4				4.17	4.17	1
D114	12	0.5	1				4.17	4.17	1
D114	12	0.5	2				4.17	4.17	1
D114	12	0.5	3				4.17	4.17	1
[truncated: 26,785 more rows]
